# Supplementary material for: The ten-year risk of developing cardiovascular disease among public health workers in North-Central Nigeria using Framingham and atherogenic index of plasma risk scores
Source: BMC Public Health. 2022 Apr 27;22:847. doi: 10.1186/s12889-022-13044-9 (PMC9047388; doi:10.1186/s12889-022-13044-9)
Supplement: Supplementary file 1 — Additional file 1. [file 12889_2022_13044_MOESM1_ESM.xlsx]

## Sheet: CVDdr.olubiyi
SN	Age	Unknown	Unknown_estimated	Sex	Present.marital.status	Ethnic.group	Ethnic.group_others	Main.job.during.the.last.12.months	Main.job_others	Which.dept.do.you.work.in	Highest.level.of.education	Highest.level.of.education_others	Religion	Religion_others	Estimated.total.income.per.month	SECTION.B	b10.Heart.disease.can.be.prevented	b11.Cigarrete.smoking.can.cause.heart	b12.There.is.greater.risk.for.heart	b13.Salty.food.is.a.risk.factor	b14.if.people.quit.smoking.the.risk	b15.People.with.high.blood.pressure	b16.High.blood.pressure.is.a.risk.factor	b17.Fatty.foods.increase.blood.cholesterol.levels	b18.Eating.more.than.3.meals.containing.red.meat	b19.Eating.fruits.and.vegetables.every.day.is.beneficial	b20.Overweight.people.are.more.likely.to.have.heart.disease	b21.Regular.exercise.reduces.the.risk.of.heart.disease	b22.Sadness.can.increase.the.risk.of.heart.disease	b23.Stress.increase.the.risk.of.heart.disease	b24.Under.stressful.situations.blood.pressure.will.increase	b25.Heavy.alcohol.affects.blood.pressure	b26.high.cholesterol.is.a.risk.factor.for.heart.desire	b27.Diabetes.is.a.risk.factor.for.heart.disease	b28.Heart.desire.in.ones.family.will.increase.ones.risk	CVD.SYMPTOMS	b29.Shortness.of.breath.may.be.a.sign.of.heart.disease	b30.Feeling.chest.pain.or.discomfort.can.be.a.sign	CVD.PREVENTION.CONTROL.TREATMENT	b31.Controlling.blood.pressure.reduces.the.risk.of.heart.dis	b32.People.with.high.blood.pressure.need.to.use.blood	b33.People.with.high.cholesterol.despite.diet.and.exercise	b34.People.with.diabetes.need.to.control.thier.blood.sugar	b35.People.should.only.get.their.blood.pressure.checked	b36.if.you.have.high.blood.pressure.taking.a.medicine	Knowledge.score	b37.Main.source.of.health.information	a.Television	b.Radio
1	50	#NULL!	#NULL!	Female	Married	Nupe		Nurse		PHC	PhD		Christianity		153000	#NULL!	Yes	Yes	Yes	Yes	Yes	Yes	Yes	Yes	Yes	Yes	Yes	Yes	Yes	Yes	Yes	no	Yes	no	no	#NULL!	Yes	no	#NULL!	Yes	Yes	Yes	Yes	Yes	no	21	#NULL!	#NULL!	#NULL!
2	45	#NULL!	#NULL!	Female	Married	Nupe		Nurse		PHC	Diploma		Christianity		150000	#NULL!	Yes	Yes	no	Yes	Yes	Yes	Yes	Yes	Yes	Yes	Yes	Yes	no	no	I dont know	Yes	Yes	Yes	Yes	#NULL!	Yes	Yes	#NULL!	Yes	Yes	no	Yes	no	Yes	21	#NULL!	yes	#NULL!
3	48	#NULL!	#NULL!	Female	Married	Nupe		Nurse		PHC	Bachelors		Islam		200000	#NULL!	Yes	Yes	Yes	Yes	no	Yes	Yes	Yes	Yes	Yes	no	Yes	Yes	Yes	no	Yes	Yes	no	no	#NULL!	Yes	no	#NULL!	Yes	Yes	Yes	Yes	no	no	19	#NULL!	#NULL!	#NULL!
4	36	#NULL!	#NULL!	Female	widowed	Nupe		Nurse		PHC	Medical fellowship		Islam		70000	#NULL!	Yes	Yes	Yes	Yes	Yes	Yes	Yes	Yes	Yes	Yes	Yes	Yes	Yes	Yes	Yes	Yes	Yes	Yes	Yes	#NULL!	Yes	Yes	#NULL!	Yes	Yes	Yes	Yes	Yes	Yes	27	#NULL!	#NULL!	#NULL!
5	35	#NULL!	#NULL!	Female	Married	#NULL!	kamuku	Nurse		PHC	Diploma		Islam		65000	#NULL!	Yes	no	Yes	Yes	Yes	Yes	Yes	Yes	Yes	Yes	Yes	Yes	no	Yes	Yes	I dont know	Yes	no	no	#NULL!	Yes	Yes	#NULL!	Yes	Yes	Yes	Yes	no	no	21	#NULL!	#NULL!	#NULL!
6	40	#NULL!	#NULL!	Female	Married	Nupe		Nurse		PHC	Diploma		Islam		80000	#NULL!	Yes	Yes	Yes	no	Yes	Yes	Yes	Yes	Yes	I dont know	Yes	Yes	Yes	Yes	Yes	Yes	Yes	Yes	Yes	#NULL!	Yes	Yes	#NULL!	Yes	Yes	Yes	Yes	Yes	no	24	#NULL!	#NULL!	#NULL!
7	42	#NULL!	#NULL!	Female	Married	Nupe		Nurse		PHC	Diploma		Islam		80000	#NULL!	Yes	Yes	Yes	Yes	Yes	Yes	Yes	Yes	Yes	Yes	Yes	Yes	Yes	Yes	Yes	Yes	Yes	Yes	Yes	#NULL!	Yes	Yes	#NULL!	Yes	Yes	Yes	Yes	no	Yes	26	#NULL!	#NULL!	#NULL!
8	28	#NULL!	#NULL!	Female	Married	Nupe		Nurse		PHC	Diploma		Islam		45000	#NULL!	Yes	Yes	Yes	Yes	Yes	Yes	Yes	Yes	Yes	Yes	Yes	Yes	Yes	Yes	Yes	Yes	Yes	Yes	Yes	#NULL!	Yes	Yes	#NULL!	Yes	Yes	Yes	Yes	no	Yes	26	#NULL!	#NULL!	#NULL!
9	40	#NULL!	#NULL!	Female	Married	Nupe		Nurse		PHC	Diploma		Christianity		126000	#NULL!	Yes	Yes	no	Yes	Yes	Yes	Yes	Yes	I dont know	Yes	Yes	Yes	Yes	Yes	Yes	Yes	Yes	Yes	Yes	#NULL!	Yes	Yes	#NULL!	Yes	Yes	I dont know	Yes	Yes	no	23	#NULL!	#NULL!	#NULL!
10	34	#NULL!	#NULL!	Male	Married	Nupe		Nurse		PHC	Diploma		Christianity		69000	#NULL!	Yes	Yes	Yes	Yes	Yes	Yes	Yes	Yes	Yes	Yes	Yes	Yes	Yes	Yes	Yes	Yes	Yes	Yes	Yes	#NULL!	Yes	Yes	#NULL!	Yes	Yes	Yes	Yes	no	no	25	#NULL!	#NULL!	#NULL!
11	50	#NULL!	#NULL!	Female	Married	Nupe		Nurse		PHC	Postgraduate diploma		Islam		100000	#NULL!	Yes	Yes	Yes	Yes	I dont know	Yes	Yes	Yes	Yes	Yes	Yes	Yes	I dont know	I dont know	Yes	no	Yes	I dont know	Yes	#NULL!	Yes	Yes	#NULL!	Yes	Yes	Yes	Yes	Yes	no	21	#NULL!	#NULL!	#NULL!
12	41	#NULL!	#NULL!	Female	Married	Nupe		CHEW/CHO		PHC	Diploma		Islam		100000	#NULL!	Yes	Yes	Yes	Yes	Yes	Yes	Yes	Yes	Yes	Yes	Yes	Yes	Yes	Yes	Yes	Yes	Yes	Yes	Yes	#NULL!	Yes	Yes	#NULL!	Yes	Yes	Yes	Yes	Yes	no	26	#NULL!	yes	#NULL!
13	35	#NULL!	#NULL!	Male	Married	Nupe		CHEW/CHO		PHC	Diploma		Islam		59000	#NULL!	Yes	Yes	Yes	Yes	Yes	Yes	Yes	Yes	Yes	Yes	Yes	Yes	Yes	Yes	no	Yes	no	I dont know	I dont know	#NULL!	Yes	Yes	#NULL!	Yes	no	I dont know	Yes	Yes	I dont know	20	#NULL!	yes	#NULL!
14	45	#NULL!	#NULL!	Female	Married	Nupe		Pharmacist		PHC	Diploma		Islam		85000	#NULL!	I dont know	Yes	Yes	Yes	Yes	Yes	Yes	Yes	Yes	Yes	Yes	Yes	Yes	Yes	no	Yes	Yes	no	no	#NULL!	Yes	no	#NULL!	Yes	Yes	Yes	Yes	Yes	no	21	#NULL!	#NULL!	#NULL!
15	32	#NULL!	#NULL!	Female	Single	Nupe		Pharmacist		PHC	Diploma		Christianity		48000	#NULL!	Yes	Yes	Yes	Yes	Yes	Yes	Yes	Yes	Yes	Yes	Yes	Yes	Yes	Yes	no	Yes	Yes	I dont know	Yes	#NULL!	Yes	I dont know	#NULL!	Yes	Yes	Yes	Yes	no	Yes	23	#NULL!	yes	#NULL!
16	43	#NULL!	#NULL!	Male	Married	Nupe		CHEW/CHO		PHC	Diploma		Islam		50000	#NULL!	Yes	Yes	Yes	Yes	Yes	Yes	Yes	Yes	Yes	Yes	Yes	Yes	Yes	Yes	no	Yes	Yes	Yes	Yes	#NULL!	Yes	Yes	#NULL!	Yes	no	no	Yes	Yes	Yes	24	#NULL!	#NULL!	#NULL!
17	39	#NULL!	#NULL!	Male	Married	Nupe		CHEW/CHO		PHC	Diploma		Islam		35000	#NULL!	Yes	Yes	Yes	Yes	Yes	Yes	Yes	Yes	Yes	Yes	Yes	Yes	Yes	Yes	Yes	Yes	Yes	Yes	Yes	#NULL!	Yes	Yes	#NULL!	Yes	Yes	Yes	Yes	Yes	Yes	27	#NULL!	#NULL!	yes
18	42	#NULL!	#NULL!	Female	Married	Nupe		CHEW/CHO		PHC	Diploma		Islam		96000	#NULL!	Yes	Yes	Yes	Yes	Yes	Yes	Yes	Yes	no	Yes	Yes	Yes	Yes	Yes	Yes	Yes	Yes	Yes	Yes	#NULL!	Yes	Yes	#NULL!	Yes	Yes	Yes	Yes	Yes	no	25	#NULL!	#NULL!	#NULL!
19	49	#NULL!	#NULL!	Male	Married	Nupe		CHEW/CHO		PHC	Diploma		Islam		90000	#NULL!	Yes	Yes	Yes	Yes	Yes	Yes	I dont know	Yes	Yes	Yes	Yes	Yes	no	no	Yes	Yes	Yes	Yes	Yes	#NULL!	Yes	no	#NULL!	Yes	Yes	Yes	Yes	Yes	no	22	#NULL!	yes	yes
20	42	#NULL!	#NULL!	Female	Married	Yoruba		CHEW/CHO		PHC	Diploma		Islam		35000	#NULL!	Yes	Yes	Yes	Yes	Yes	Yes	Yes	Yes	Yes	Yes	Yes	Yes	Yes	Yes	Yes	Yes	Yes	Yes	Yes	#NULL!	Yes	Yes	#NULL!	Yes	Yes	Yes	Yes	Yes	Yes	27	#NULL!	#NULL!	#NULL!
21	34	#NULL!	#NULL!	Male	Married	Nupe		CHEW/CHO		PHC	Diploma		Christianity		30000	#NULL!	Yes	Yes	Yes	Yes	Yes	Yes	Yes	Yes	Yes	Yes	Yes	Yes	Yes	Yes	Yes	Yes	Yes	Yes	Yes	#NULL!	Yes	Yes	#NULL!	Yes	Yes	Yes	Yes	Yes	no	26	#NULL!	#NULL!	#NULL!
22	49	#NULL!	#NULL!	Female	widowed	Nupe		CHEW/CHO		PHC	Diploma		Islam		80000	#NULL!	Yes	Yes	Yes	Yes	Yes	Yes	Yes	Yes	Yes	Yes	Yes	Yes	Yes	Yes	Yes	Yes	Yes	Yes	Yes	#NULL!	Yes	Yes	#NULL!	Yes	I dont know	I dont know	Yes	no	I dont know	23	#NULL!	#NULL!	#NULL!
23	38	#NULL!	#NULL!	Female	Married	Nupe		CHEW/CHO		PHC	Diploma		Islam		100000	#NULL!	Yes	Yes	Yes	Yes	Yes	Yes	Yes	Yes	Yes	Yes	Yes	Yes	Yes	Yes	Yes	Yes	Yes	Yes	Yes	#NULL!	Yes	Yes	#NULL!	Yes	Yes	Yes	Yes	Yes	no	26	#NULL!	yes	#NULL!
24	30	#NULL!	#NULL!	Female	Married	Nupe		CHEW/CHO		PHC	Diploma		Islam		30000	#NULL!	Yes	Yes	no	Yes	Yes	Yes	Yes	Yes	Yes	Yes	Yes	Yes	Yes	Yes	Yes	Yes	Yes	Yes	Yes	#NULL!	Yes	Yes	#NULL!	Yes	Yes	Yes	Yes	Yes	Yes	25	#NULL!	#NULL!	#NULL!
25	25	#NULL!	#NULL!	Female	Married	Yoruba		CHEW/CHO		PHC	Diploma		Islam		30000	#NULL!	I dont know	no	I dont know	Yes	I dont know	Yes	Yes	Yes	Yes	Yes	Yes	Yes	Yes	Yes	Yes	no	Yes	Yes	no	#NULL!	Yes	Yes	#NULL!	Yes	Yes	Yes	Yes	Yes	Yes	21	#NULL!	#NULL!	yes
26	49	#NULL!	#NULL!	Female	Married	Nupe		CHEW/CHO		PHC	Diploma		Islam		83000	#NULL!	I dont know	Yes	Yes	Yes	no	Yes	Yes	Yes	Yes	Yes	I dont know	Yes	no	Yes	Yes	no	Yes	Yes	no	#NULL!	Yes	no	#NULL!	I dont know	Yes	Yes	Yes	no	no	17	#NULL!	#NULL!	#NULL!
27	49	#NULL!	#NULL!	Male	Married	Nupe		CHEW/CHO		PHC	Diploma		Islam		76000	#NULL!	Yes	Yes	Yes	Yes	Yes	Yes	Yes	Yes	Yes	Yes	Yes	Yes	no	Yes	no	Yes	Yes	no	no	#NULL!	Yes	Yes	#NULL!	Yes	Yes	Yes	Yes	no	no	20	#NULL!	#NULL!	#NULL!
28	48	#NULL!	#NULL!	Male	Married	Igbo		Doctor		GHB	masters		Islam		350000	#NULL!	Yes	Yes	Yes	Yes	Yes	Yes	Yes	Yes	Yes	Yes	Yes	Yes	Yes	Yes	Yes	Yes	Yes	Yes	Yes	#NULL!	Yes	Yes	#NULL!	Yes	Yes	no	Yes	no	no	24	#NULL!	#NULL!	#NULL!
29	43	#NULL!	#NULL!	Male	Married	Nupe		laboratory		GHB	Bachelors		Islam		250000	#NULL!	Yes	I dont know	Yes	no	I dont know	Yes	Yes	I dont know	I dont know	Yes	Yes	Yes	Yes	Yes	Yes	I dont know	I dont know	I dont know	Yes	#NULL!	no	Yes	#NULL!	Yes	Yes	Yes	Yes	no	no	16	#NULL!	#NULL!	#NULL!
30	51	#NULL!	#NULL!	Male	Married	Hausa		laboratory		GHB	Bachelors		Islam		350000	#NULL!	Yes	Yes	Yes	Yes	Yes	Yes	Yes	Yes	Yes	Yes	Yes	Yes	Yes	Yes	Yes	Yes	Yes	Yes	Yes	#NULL!	Yes	Yes	#NULL!	Yes	Yes	Yes	Yes	no	no	25	#NULL!	#NULL!	yes
31	31	#NULL!	#NULL!	Female	Married	Nupe		laboratory		GHB	Diploma		Islam		100000	#NULL!	Yes	Yes	Yes	Yes	Yes	Yes	Yes	Yes	no	Yes	Yes	Yes	no	Yes	no	Yes	I dont know	Yes	no	#NULL!	Yes	Yes	#NULL!	Yes	Yes	I dont know	Yes	Yes	no	20	#NULL!	#NULL!	#NULL!
32	38	#NULL!	#NULL!	Male	Married	Nupe		CHEW/CHO		GHB	Diploma		Islam		30000	#NULL!	Yes	Yes	Yes	Yes	Yes	Yes	Yes	Yes	Yes	Yes	Yes	Yes	Yes	Yes	Yes	Yes	Yes	Yes	Yes	#NULL!	Yes	Yes	#NULL!	Yes	Yes	Yes	Yes	Yes	Yes	26	#NULL!	#NULL!	yes
33	32	#NULL!	#NULL!	Female	Married	Nupe		CHEW/CHO		GHB	Diploma		Islam		30000	#NULL!	Yes	Yes	Yes	Yes	Yes	Yes	Yes	Yes	Yes	Yes	Yes	Yes	Yes	Yes	Yes	Yes	Yes	Yes	Yes	#NULL!	Yes	Yes	#NULL!	Yes	I dont know	I dont know	Yes	no	I dont know	26	#NULL!	#NULL!	#NULL!
34	49	#NULL!	#NULL!	Female	Married	Nupe		CHEW/CHO		GHB	Postgraduate diploma		Islam		153000	#NULL!	Yes	Yes	Yes	Yes	Yes	Yes	Yes	Yes	Yes	Yes	Yes	Yes	Yes	Yes	Yes	no	Yes	no	no	#NULL!	Yes	no	#NULL!	Yes	Yes	Yes	Yes	Yes	no	22	#NULL!	#NULL!	#NULL!
35	48	#NULL!	#NULL!	Male	Married	Nupe		CHEW/CHO		GHB	Diploma		Islam		76000	#NULL!	Yes	Yes	Yes	Yes	Yes	Yes	Yes	Yes	Yes	Yes	Yes	Yes	no	Yes	no	Yes	Yes	no	no	#NULL!	no	Yes	#NULL!	Yes	Yes	Yes	Yes	no	no	20	#NULL!	#NULL!	#NULL!
36	39	#NULL!	#NULL!	Female	Married	Nupe		CHEW/CHO		GHB	Diploma		Islam		100000	#NULL!	Yes	Yes	Yes	Yes	Yes	Yes	Yes	Yes	Yes	Yes	Yes	Yes	Yes	I dont know	Yes	Yes	Yes	Yes	I dont know	#NULL!	Yes	no	#NULL!	no	no	no	Yes	Yes	Yes	21	#NULL!	#NULL!	#NULL!
37	53	#NULL!	#NULL!	Female	Married	#NULL!	kamuku	CHEW/CHO		GHB	Diploma		Islam		165000	#NULL!	Yes	no	Yes	Yes	Yes	Yes	Yes	Yes	Yes	Yes	Yes	Yes	no	Yes	Yes	I dont know	Yes	no	no	#NULL!	Yes	Yes	#NULL!	Yes	Yes	Yes	I dont know	no	no	21	#NULL!	#NULL!	#NULL!
38	45	#NULL!	#NULL!	Female	Married	Nupe		Pharmacist		GHB	Bachelors		Christianity		135000	#NULL!	Yes	Yes	I dont know	Yes	Yes	Yes	I dont know	Yes	Yes	Yes	I dont know	I dont know	Yes	I dont know	I dont know	I dont know	I dont know	I dont know	I dont know	#NULL!	I dont know	no	#NULL!	I dont know	Yes	Yes	Yes	I dont know	no	12	#NULL!	#NULL!	yes
39	32	#NULL!	#NULL!	Male	Married	Nupe		Pharmacist		GHB	Bachelors		Christianity		160000	#NULL!	Yes	Yes	Yes	Yes	Yes	Yes	Yes	Yes	I dont know	Yes	Yes	Yes	Yes	Yes	Yes	Yes	Yes	Yes	Yes	#NULL!	Yes	Yes	#NULL!	Yes	I dont know	Yes	Yes	no	I dont know	23	#NULL!	#NULL!	#NULL!
40	35	#NULL!	#NULL!	Male	Married	Nupe		Pharmacist		GHB	Postgraduate diploma		Islam		95000	#NULL!	Yes	Yes	Yes	Yes	Yes	Yes	Yes	Yes	Yes	Yes	Yes	Yes	Yes	Yes	Yes	Yes	Yes	Yes	I dont know	#NULL!	Yes	Yes	#NULL!	Yes	Yes	Yes	Yes	Yes	Yes	26	#NULL!	#NULL!	#NULL!
41	28	#NULL!	#NULL!	Female	Single	Nupe		Pharmacist		GHB	Diploma		Islam		150000	#NULL!	Yes	Yes	Yes	Yes	Yes	Yes	Yes	Yes	Yes	Yes	Yes	Yes	Yes	Yes	Yes	Yes	Yes	Yes	Yes	#NULL!	Yes	Yes	#NULL!	Yes	Yes	Yes	Yes	Yes	Yes	27	#NULL!	#NULL!	#NULL!
42	43	#NULL!	#NULL!	Male	Married	Yoruba		Nurse		GHB	Bachelors		Christianity		300000	#NULL!	Yes	Yes	Yes	Yes	Yes	Yes	Yes	Yes	Yes	Yes	Yes	Yes	Yes	Yes	Yes	Yes	Yes	Yes	Yes	#NULL!	Yes	Yes	#NULL!	Yes	Yes	Yes	Yes	Yes	Yes	25	#NULL!	#NULL!	#NULL!
43	37	#NULL!	#NULL!	Male	Single	#NULL!	gbagyi	Nurse		GHB	Bachelors		Islam		265000	#NULL!	Yes	Yes	Yes	Yes	Yes	Yes	Yes	Yes	Yes	Yes	Yes	Yes	Yes	no	Yes	Yes	Yes	Yes	Yes	#NULL!	Yes	Yes	#NULL!	Yes	no	no	Yes	no	no	22	#NULL!	#NULL!	#NULL!
44	46	#NULL!	#NULL!	Female	Married	Nupe		Nurse		GHB	Diploma		Islam		200000	#NULL!	Yes	Yes	Yes	Yes	no	Yes	Yes	Yes	Yes	Yes	no	Yes	Yes	Yes	no	Yes	Yes	no	no	#NULL!	Yes	no	#NULL!	Yes	Yes	Yes	Yes	no	no	19	#NULL!	#NULL!	#NULL!
45	58	#NULL!	#NULL!	Female	widowed	Yoruba		Nurse		GHB	Diploma		Christianity		300000	#NULL!	I dont know	I dont know	Yes	Yes	Yes	Yes	Yes	Yes	Yes	Yes	Yes	Yes	Yes	Yes	Yes	Yes	Yes	I dont know	I dont know	#NULL!	Yes	Yes	#NULL!	Yes	Yes	Yes	Yes	no	no	21	#NULL!	#NULL!	#NULL!
46	30	#NULL!	#NULL!	Female	Single	Nupe		Nurse		GHB	Diploma		Islam		120000	#NULL!	Yes	Yes	Yes	I dont know	Yes	I dont know	Yes	I dont know	I dont know	Yes	I dont know	I dont know	I dont know	Yes	Yes	I dont know	I dont know	I dont know	I dont know	#NULL!	I dont know	I dont know	#NULL!	I dont know	I dont know	I dont know	I dont know	I dont know	I dont know	8	#NULL!	#NULL!	#NULL!
47	37	#NULL!	#NULL!	Female	Married	Yoruba		Nurse		GHB	Diploma		Islam		130000	#NULL!	Yes	Yes	Yes	Yes	Yes	Yes	Yes	Yes	Yes	Yes	Yes	Yes	Yes	Yes	Yes	Yes	Yes	Yes	Yes	#NULL!	Yes	Yes	#NULL!	Yes	Yes	Yes	Yes	Yes	no	25	#NULL!	#NULL!	#NULL!
48	38	#NULL!	#NULL!	Female	Married	Nupe		Nurse		GHB	Bachelors		Islam		127000	#NULL!	Yes	Yes	I dont know	Yes	Yes	Yes	Yes	Yes	I dont know	Yes	I dont know	I dont know	I dont know	Yes	Yes	Yes	Yes	I dont know	I dont know	#NULL!	I dont know	I dont know	#NULL!	Yes	I dont know	I dont know	Yes	no	no	14	#NULL!	#NULL!	#NULL!
49	38	#NULL!	#NULL!	Female	Married	Nupe		Nurse		GHB	Postgraduate diploma		Islam		228000	#NULL!	Yes	Yes	Yes	Yes	Yes	Yes	Yes	Yes	Yes	Yes	Yes	Yes	Yes	Yes	Yes	Yes	Yes	Yes	Yes	#NULL!	Yes	Yes	#NULL!	Yes	Yes	Yes	Yes	I dont know	no	25	#NULL!	#NULL!	#NULL!
50	49	#NULL!	#NULL!	Male	Married	Hausa		Nurse		GHB	Postgraduate diploma		Islam		310000	#NULL!	Yes	Yes	Yes	no	Yes	Yes	Yes	I dont know	Yes	Yes	Yes	I dont know	no	Yes	Yes	Yes	Yes	Yes	Yes	#NULL!	Yes	Yes	#NULL!	Yes	Yes	Yes	Yes	no	no	22	#NULL!	#NULL!	#NULL!
51	36	#NULL!	#NULL!	Male	Married	Nupe		Nurse		GHB	Bachelors		Islam		250000	#NULL!	Yes	Yes	Yes	Yes	I dont know	Yes	Yes	I dont know	I dont know	Yes	Yes	Yes	no	Yes	Yes	Yes	Yes	Yes	I dont know	#NULL!	Yes	Yes	#NULL!	Yes	Yes	Yes	Yes	no	no	21	#NULL!	#NULL!	#NULL!
52	43	#NULL!	#NULL!	Female	widowed	Nupe		Nurse		GHB	Postgraduate diploma		Islam		350000	#NULL!	Yes	Yes	Yes	I dont know	Yes	Yes	Yes	Yes	I dont know	Yes	I dont know	Yes	Yes	Yes	Yes	I dont know	Yes	Yes	Yes	#NULL!	Yes	Yes	#NULL!	Yes	Yes	Yes	Yes	no	Yes	22	#NULL!	#NULL!	#NULL!
53	45	#NULL!	#NULL!	Female	divorced	Igbo		Nurse		GHB	Medical fellowship		Christianity		250000	#NULL!	Yes	Yes	Yes	Yes	no	Yes	Yes	Yes	Yes	Yes	Yes	Yes	Yes	Yes	Yes	Yes	Yes	Yes	Yes	#NULL!	Yes	Yes	#NULL!	Yes	Yes	Yes	Yes	no	no	24	#NULL!	#NULL!	#NULL!
54	40	#NULL!	#NULL!	Male	Married	Yoruba		Nurse		GHB	Bachelors		Christianity		200000	#NULL!	Yes	Yes	Yes	Yes	no	Yes	Yes	Yes	Yes	Yes	Yes	Yes	Yes	Yes	Yes	Yes	Yes	Yes	Yes	#NULL!	Yes	Yes	#NULL!	Yes	Yes	Yes	Yes	no	no	24	#NULL!	#NULL!	#NULL!
55	52	#NULL!	#NULL!	Female	Married	Yoruba		Nurse		GHB	Postgraduate diploma		Christianity		74000	#NULL!	Yes	Yes	Yes	Yes	Yes	Yes	Yes	I dont know	Yes	Yes	Yes	no	I dont know	Yes	Yes	no	Yes	Yes	no	#NULL!	Yes	no	#NULL!	Yes	Yes	Yes	Yes	no	no	21	#NULL!	#NULL!	#NULL!
56	38	#NULL!	#NULL!	Male	Single	Nupe		Nurse		GHB	Bachelors		Christianity		250000	#NULL!	Yes	Yes	Yes	Yes	Yes	Yes	Yes	Yes	Yes	Yes	Yes	Yes	Yes	Yes	Yes	Yes	Yes	Yes	Yes	#NULL!	Yes	Yes	#NULL!	Yes	Yes	Yes	Yes	no	no	25	#NULL!	#NULL!	#NULL!
57	29	#NULL!	#NULL!	Male	Married	Yoruba		Nurse		GHB	Bachelors		Christianity		280000	#NULL!	Yes	Yes	Yes	Yes	Yes	Yes	Yes	Yes	Yes	Yes	Yes	Yes	Yes	Yes	Yes	Yes	Yes	Yes	Yes	#NULL!	Yes	Yes	#NULL!	Yes	no	Yes	Yes	no	no	24	#NULL!	#NULL!	#NULL!
58	38	#NULL!	#NULL!	Female	seperated	Yoruba		Nurse		GHB	masters		Christianity		201000	#NULL!	Yes	Yes	Yes	Yes	Yes	Yes	Yes	Yes	Yes	Yes	Yes	Yes	Yes	I dont know	Yes	Yes	Yes	Yes	Yes	#NULL!	Yes	Yes	#NULL!	Yes	Yes	Yes	Yes	no	no	25	#NULL!	#NULL!	#NULL!
59	32	#NULL!	#NULL!	Male	Married	Nupe		Nurse		GHB	Diploma		Islam		169000	#NULL!	Yes	Yes	Yes	Yes	Yes	Yes	Yes	Yes	Yes	Yes	Yes	Yes	Yes	Yes	Yes	Yes	Yes	Yes	Yes	#NULL!	Yes	Yes	#NULL!	Yes	Yes	Yes	Yes	no	no	25	#NULL!	#NULL!	#NULL!
60	42	#NULL!	#NULL!	Female	seperated	Yoruba		Nurse		GHB	Bachelors		Christianity		250000	#NULL!	Yes	Yes	Yes	I dont know	Yes	Yes	Yes	Yes	Yes	Yes	Yes	Yes	Yes	Yes	Yes	Yes	Yes	Yes	Yes	#NULL!	Yes	Yes	#NULL!	Yes	no	Yes	Yes	no	no	24	#NULL!	#NULL!	#NULL!
61	35	#NULL!	#NULL!	Male	Married	#NULL!	gwari	Nurse		GHB	Bachelors		Islam		200000	#NULL!	Yes	Yes	Yes	Yes	Yes	Yes	Yes	Yes	no	Yes	Yes	Yes	Yes	Yes	Yes	Yes	Yes	Yes	Yes	#NULL!	Yes	Yes	#NULL!	Yes	Yes	Yes	Yes	Yes	Yes	26	#NULL!	yes	#NULL!
61	35	#NULL!	#NULL!	Female	Married	Hausa		Nurse		GHB	Diploma		Christianity		135000	#NULL!	Yes	Yes	Yes	Yes	Yes	Yes	Yes	Yes	Yes	Yes	Yes	Yes	Yes	Yes	Yes	Yes	Yes	Yes	Yes	#NULL!	Yes	Yes	#NULL!	Yes	Yes	Yes	Yes	no	no	25	#NULL!	yes	#NULL!
63	38	#NULL!	#NULL!	Female	Married	Nupe		Nurse		GHB	Diploma		Islam		126000	#NULL!	Yes	Yes	Yes	no	Yes	Yes	Yes	Yes	Yes	Yes	Yes	Yes	Yes	Yes	Yes	Yes	Yes	Yes	Yes	#NULL!	Yes	Yes	#NULL!	Yes	Yes	I dont know	Yes	Yes	no	24	#NULL!	#NULL!	#NULL!
64	43	#NULL!	#NULL!	Female	Married	Nupe		Nurse		GHB	Diploma		Islam		150000	#NULL!	Yes	Yes	Yes	Yes	Yes	Yes	Yes	Yes	Yes	Yes	Yes	Yes	no	no	Yes	Yes	Yes	Yes	Yes	#NULL!	Yes	Yes	#NULL!	Yes	Yes	Yes	Yes	Yes	Yes	25	#NULL!	yes	#NULL!
65	39	#NULL!	#NULL!	Female	Single	Nupe		Nurse		GHB	Diploma		Islam		132000	#NULL!	Yes	Yes	Yes	Yes	Yes	Yes	Yes	Yes	Yes	Yes	Yes	no	Yes	Yes	Yes	Yes	Yes	Yes	Yes	#NULL!	Yes	Yes	#NULL!	Yes	Yes	Yes	Yes	Yes	Yes	26	#NULL!	#NULL!	#NULL!
66	40	#NULL!	#NULL!	Male	Married	Nupe		Nurse		GHB	Diploma		Islam		300000	#NULL!	Yes	Yes	Yes	Yes	Yes	Yes	Yes	Yes	no	Yes	Yes	Yes	Yes	Yes	no	Yes	I dont know	Yes	I dont know	#NULL!	Yes	Yes	#NULL!	Yes	no	I dont know	Yes	Yes	Yes	21	#NULL!	#NULL!	yes
67	37	#NULL!	#NULL!	Female	Married	Nupe		Nurse		GHB	Diploma		Islam		145000	#NULL!	Yes	Yes	Yes	Yes	Yes	Yes	Yes	Yes	Yes	Yes	Yes	Yes	Yes	I dont know	Yes	Yes	Yes	Yes	Yes	#NULL!	Yes	Yes	#NULL!	Yes	Yes	Yes	Yes	no	Yes	26	#NULL!	#NULL!	#NULL!
68	38	#NULL!	#NULL!	Female	Married	#NULL!	igala	Nurse		GHB	Diploma		Christianity		170000	#NULL!	Yes	Yes	Yes	Yes	Yes	Yes	Yes	Yes	Yes	Yes	Yes	Yes	Yes	Yes	Yes	Yes	Yes	Yes	Yes	#NULL!	Yes	Yes	#NULL!	Yes	Yes	Yes	Yes	no	no	25	#NULL!	yes	#NULL!
69	37	#NULL!	#NULL!	Male	Married	Nupe		Nurse		GHB	Bachelors		Christianity		180000	#NULL!	Yes	Yes	Yes	Yes	Yes	Yes	Yes	Yes	Yes	Yes	Yes	Yes	Yes	Yes	Yes	Yes	Yes	Yes	Yes	#NULL!	Yes	Yes	#NULL!	Yes	Yes	Yes	Yes	Yes	Yes	27	#NULL!	#NULL!	#NULL!
70	54	#NULL!	#NULL!	Female	Married	Nupe		Nurse		GHB	Diploma		Christianity		340000	#NULL!	Yes	Yes	Yes	Yes	Yes	Yes	Yes	Yes	Yes	Yes	Yes	Yes	Yes	I dont know	Yes	Yes	Yes	Yes	Yes	#NULL!	Yes	Yes	#NULL!	Yes	Yes	Yes	Yes	no	no	25	#NULL!	#NULL!	#NULL!
71	55	#NULL!	#NULL!	Male	Married	Nupe		Nurse		GHB	Diploma		Christianity		355000	#NULL!	Yes	no	no	no	Yes	Yes	Yes	Yes	Yes	Yes	Yes	Yes	Yes	Yes	Yes	Yes	Yes	Yes	Yes	#NULL!	Yes	Yes	#NULL!	Yes	no	I dont know	I dont know	I dont know	I dont know	19	#NULL!	#NULL!	yes
72	22	#NULL!	#NULL!	Female	Married	Nupe		Nurse		GHB	Diploma		Islam		150000	#NULL!	Yes	Yes	Yes	Yes	Yes	Yes	Yes	Yes	no	Yes	Yes	Yes	no	Yes	no	Yes	I dont know	Yes	no	#NULL!	Yes	Yes	#NULL!	Yes	Yes	I dont know	Yes	Yes	no	20	#NULL!	#NULL!	#NULL!
73	55	#NULL!	#NULL!	Female	Married	Hausa		Nurse		GHB	Bachelors		Christianity		200000	#NULL!	Yes	Yes	Yes	Yes	Yes	Yes	Yes	Yes	Yes	Yes	Yes	Yes	Yes	Yes	Yes	Yes	Yes	Yes	Yes	#NULL!	Yes	Yes	#NULL!	Yes	Yes	no	Yes	no	no	24	#NULL!	#NULL!	#NULL!
74	44	#NULL!	#NULL!	Male	Married	Yoruba		Nurse		GHB	Bachelors		Christianity		200000	#NULL!	Yes	Yes	Yes	Yes	Yes	Yes	Yes	Yes	Yes	Yes	Yes	Yes	Yes	Yes	Yes	Yes	Yes	Yes	Yes	#NULL!	Yes	Yes	#NULL!	Yes	Yes	Yes	Yes	no	no	25	#NULL!	#NULL!	#NULL!
75	39	#NULL!	#NULL!	Male	Married	Nupe		Nurse		GHB	Diploma		Islam		163000	#NULL!	Yes	I dont know	I dont know	I dont know	Yes	no	I dont know	I dont know	I dont know	I dont know	Yes	Yes	Yes	Yes	Yes	Yes	I dont know	I dont know	I dont know	#NULL!	I dont know	Yes	#NULL!	Yes	Yes	Yes	Yes	Yes	Yes	15	#NULL!	#NULL!	yes
76	30	#NULL!	#NULL!	Male	Married	Nupe		Nurse		GHB	Bachelors		Islam		331976	#NULL!	Yes	Yes	Yes	Yes	Yes	Yes	Yes	Yes	no	Yes	Yes	Yes	Yes	no	Yes	Yes	Yes	Yes	Yes	#NULL!	Yes	Yes	#NULL!	Yes	Yes	I dont know	Yes	no	no	22	#NULL!	yes	yes
77	28	#NULL!	#NULL!	Female	Single	Nupe		Nurse		GHB	Diploma		Islam		120000	#NULL!	Yes	Yes	Yes	Yes	Yes	Yes	Yes	Yes	Yes	Yes	Yes	Yes	I dont know	Yes	Yes	Yes	Yes	Yes	Yes	#NULL!	Yes	Yes	#NULL!	Yes	Yes	Yes	Yes	Yes	Yes	26	#NULL!	#NULL!	#NULL!
78	23	#NULL!	#NULL!	Female	Married	Yoruba		Nurse		GHB	Diploma		Christianity		33000	#NULL!	Yes	I dont know	no	I dont know	Yes	I dont know	Yes	Yes	Yes	Yes	Yes	Yes	Yes	Yes	Yes	no	Yes	Yes	no	#NULL!	Yes	Yes	#NULL!	Yes	Yes	Yes	Yes	Yes	Yes	22	#NULL!	#NULL!	yes
79	39	#NULL!	#NULL!	Male	Married	Nupe		Nurse		GHB	Bachelors		Islam		180000	#NULL!	Yes	Yes	Yes	Yes	Yes	no	Yes	Yes	I dont know	I dont know	Yes	I dont know	Yes	Yes	no	Yes	I dont know	no	no	#NULL!	Yes	Yes	#NULL!	Yes	no	I dont know	Yes	Yes	no	16	#NULL!	#NULL!	#NULL!
80	46	#NULL!	#NULL!	Male	Married	Nupe		Nurse		GHB	Postgraduate diploma		Islam		250000	#NULL!	Yes	Yes	Yes	Yes	Yes	Yes	Yes	Yes	Yes	Yes	Yes	Yes	Yes	I dont know	I dont know	Yes	Yes	Yes	I dont know	#NULL!	I dont know	I dont know	#NULL!	Yes	Yes	I dont know	Yes	no	no	17	#NULL!	#NULL!	#NULL!
81	30	#NULL!	#NULL!	Female	Married	Nupe		Nurse		GHB	Bachelors		Islam		120000	#NULL!	Yes	Yes	Yes	Yes	Yes	Yes	Yes	Yes	Yes	Yes	Yes	Yes	Yes	Yes	Yes	Yes	Yes	Yes	Yes	#NULL!	Yes	Yes	#NULL!	Yes	no	Yes	Yes	no	no	24	#NULL!	#NULL!	#NULL!
82	45	#NULL!	#NULL!	Male	Married	Nupe		Nurse		GHB	Bachelors		Islam		200000	#NULL!	Yes	Yes	Yes	I dont know	I dont know	Yes	Yes	Yes	no	Yes	Yes	Yes	no	Yes	no	I dont know	Yes	I dont know	Yes	#NULL!	Yes	Yes	#NULL!	Yes	no	Yes	Yes	no	Yes	22	#NULL!	#NULL!	#NULL!
83	30	#NULL!	#NULL!	Female	Married	Nupe		Doctor		GHB	Diploma		Christianity		110000	#NULL!	Yes	Yes	Yes	Yes	Yes	Yes	Yes	Yes	Yes	Yes	Yes	Yes	Yes	Yes	Yes	Yes	Yes	Yes	Yes	#NULL!	Yes	Yes	#NULL!	Yes	Yes	Yes	Yes	no	no	25	#NULL!	#NULL!	#NULL!
84	54	#NULL!	#NULL!	Male	Married	Nupe		Nurse		GHB	Diploma		Islam		200000	#NULL!	Yes	Yes	Yes	Yes	Yes	Yes	Yes	Yes	Yes	Yes	Yes	Yes	Yes	Yes	Yes	Yes	Yes	Yes	no	#NULL!	no	Yes	#NULL!	Yes	Yes	Yes	Yes	Yes	no	24	#NULL!	#NULL!	#NULL!
85	49	#NULL!	#NULL!	Male	Married	Nupe		Nurse		GHB	Diploma		Islam		251000	#NULL!	Yes	Yes	Yes	Yes	Yes	Yes	Yes	Yes	Yes	Yes	Yes	Yes	Yes	I dont know	Yes	Yes	Yes	Yes	Yes	#NULL!	Yes	Yes	#NULL!	Yes	Yes	Yes	Yes	Yes	Yes	27	#NULL!	yes	#NULL!
86	35	#NULL!	#NULL!	Male	Married	Nupe		Nurse		GHB	Bachelors		Islam		200000	#NULL!	Yes	Yes	Yes	Yes	Yes	Yes	Yes	Yes	Yes	Yes	Yes	Yes	Yes	Yes	Yes	Yes	Yes	Yes	no	#NULL!	Yes	Yes	#NULL!	Yes	Yes	Yes	Yes	no	no	24	#NULL!	#NULL!	#NULL!
87	30	#NULL!	#NULL!	Male	Married	Nupe		Nurse		GHB	Diploma		Islam		100000	#NULL!	Yes	Yes	I dont know	no	no	Yes	Yes	Yes	Yes	Yes	I dont know	Yes	Yes	no	I dont know	I dont know	I dont know	I dont know	no	#NULL!	Yes	Yes	#NULL!	Yes	Yes	no	Yes	Yes	no	18	#NULL!	yes	yes
88	48	#NULL!	#NULL!	Female	Married	Nupe		Nurse		GHB	Postgraduate diploma		Islam		200000	#NULL!	Yes	Yes	Yes	Yes	Yes	Yes	Yes	Yes	Yes	Yes	Yes	Yes	I dont know	I dont know	Yes	no	Yes	I dont know	Yes	#NULL!	Yes	Yes	#NULL!	Yes	Yes	Yes	Yes	Yes	no	25	#NULL!	#NULL!	#NULL!
89	47	#NULL!	#NULL!	Female	Married	Igbo		Nurse		GHB	masters		Christianity		350000	#NULL!	Yes	Yes	Yes	Yes	Yes	Yes	Yes	Yes	Yes	Yes	Yes	Yes	Yes	Yes	Yes	Yes	Yes	Yes	Yes	#NULL!	Yes	Yes	#NULL!	Yes	Yes	no	Yes	no	no	24	#NULL!	#NULL!	#NULL!
90	50	#NULL!	#NULL!	Male	Married	Nupe		Nurse		GHB	Diploma		Islam		147000	#NULL!	Yes	no	Yes	Yes	Yes	Yes	Yes	Yes	Yes	Yes	Yes	Yes	no	no	Yes	Yes	Yes	Yes	Yes	#NULL!	Yes	Yes	#NULL!	Yes	Yes	Yes	Yes	Yes	no	23	#NULL!	#NULL!	#NULL!
91	42	#NULL!	#NULL!	Male	Married	Nupe		Nurse		GHB	Diploma		Islam		200000	#NULL!	Yes	Yes	Yes	Yes	Yes	Yes	Yes	Yes	I dont know	Yes	Yes	Yes	Yes	Yes	no	Yes	I dont know	Yes	I dont know	#NULL!	Yes	Yes	#NULL!	Yes	no	I dont know	Yes	Yes	Yes	21	#NULL!	#NULL!	#NULL!
92	38	#NULL!	#NULL!	Female	Married	Nupe		Nurse		GHB	Diploma		Islam		130000	#NULL!	Yes	Yes	Yes	Yes	Yes	Yes	Yes	Yes	Yes	Yes	Yes	Yes	Yes	Yes	Yes	Yes	Yes	Yes	Yes	#NULL!	Yes	Yes	#NULL!	Yes	no	I dont know	Yes	Yes	no	25	#NULL!	#NULL!	#NULL!
93	55	#NULL!	#NULL!	Male	Married	Nupe		Nurse		GHB	Diploma		Islam		525000	#NULL!	Yes	Yes	Yes	Yes	Yes	Yes	Yes	Yes	Yes	Yes	Yes	Yes	Yes	Yes	Yes	Yes	Yes	no	Yes	#NULL!	Yes	Yes	#NULL!	Yes	no	Yes	Yes	Yes	no	24	#NULL!	yes	#NULL!
94	32	#NULL!	#NULL!	Male	Married	Nupe		Nurse		GHB	Diploma		Islam		165000	#NULL!	Yes	Yes	Yes	Yes	Yes	Yes	Yes	Yes	Yes	Yes	I dont know	I dont know	Yes	Yes	Yes	Yes	I dont know	Yes	Yes	#NULL!	Yes	Yes	#NULL!	Yes	Yes	Yes	Yes	Yes	no	23	#NULL!	#NULL!	#NULL!
95	32	#NULL!	#NULL!	Male	Single	Nupe		Nurse		GHB	Bachelors		Islam		130000	#NULL!	Yes	Yes	Yes	Yes	Yes	no	Yes	Yes	Yes	Yes	Yes	Yes	Yes	Yes	Yes	I dont know	Yes	I dont know	Yes	#NULL!	Yes	no	#NULL!	Yes	I dont know	no	Yes	Yes	no	21	#NULL!	#NULL!	#NULL!
96	36	#NULL!	#NULL!	Male	Married	Nupe		Nurse		GHB	Diploma		Islam		130000	#NULL!	Yes	Yes	Yes	Yes	Yes	Yes	Yes	Yes	Yes	Yes	Yes	Yes	Yes	Yes	Yes	Yes	Yes	Yes	Yes	#NULL!	Yes	Yes	#NULL!	Yes	Yes	Yes	Yes	Yes	no	26	#NULL!	#NULL!	#NULL!
97	50	#NULL!	#NULL!	Male	Married	Nupe		Nurse		GHB	Diploma		Islam		257000	#NULL!	Yes	Yes	Yes	Yes	Yes	Yes	Yes	Yes	no	Yes	Yes	Yes	Yes	no	no	Yes	Yes	Yes	no	#NULL!	Yes	Yes	#NULL!	Yes	Yes	no	Yes	Yes	no	21	#NULL!	#NULL!	#NULL!
98	30	#NULL!	#NULL!	Female	Married	Nupe		Nurse		GHB	Bachelors		Islam		100000	#NULL!	Yes	Yes	Yes	I dont know	Yes	Yes	Yes	Yes	Yes	Yes	Yes	Yes	Yes	Yes	Yes	Yes	Yes	Yes	Yes	#NULL!	Yes	Yes	#NULL!	Yes	Yes	no	Yes	no	no	24	#NULL!	#NULL!	#NULL!
99	25	#NULL!	#NULL!	Female	Married	Nupe		Nurse		GHB	Diploma		Islam		150000	#NULL!	Yes	Yes	Yes	Yes	Yes	Yes	Yes	Yes	Yes	Yes	Yes	Yes	Yes	Yes	no	Yes	Yes	Yes	Yes	#NULL!	Yes	Yes	#NULL!	Yes	Yes	Yes	Yes	Yes	no	25	#NULL!	#NULL!	#NULL!
100	53	#NULL!	#NULL!	Male	Married	Nupe		Nurse		GHB	Diploma		Islam		340000	#NULL!	Yes	Yes	Yes	Yes	Yes	Yes	Yes	Yes	Yes	Yes	Yes	Yes	Yes	Yes	Yes	Yes	Yes	Yes	Yes	#NULL!	Yes	Yes	#NULL!	Yes	Yes	Yes	Yes	Yes	no	26	#NULL!	#NULL!	#NULL!
101	31	#NULL!	#NULL!	Male	Married	Yoruba		Doctor		FMC	Bachelors		Christianity		250000	#NULL!	Yes	Yes	Yes	Yes	Yes	Yes	Yes	Yes	Yes	Yes	Yes	Yes	Yes	Yes	Yes	Yes	Yes	Yes	Yes	#NULL!	Yes	Yes	#NULL!	Yes	no	Yes	Yes	no	no	24	#NULL!	#NULL!	#NULL!
102	32	#NULL!	#NULL!	Male	Single	Nupe		Doctor		FMC	Bachelors		Islam		170000	#NULL!	Yes	Yes	no	Yes	Yes	Yes	Yes	Yes	no	Yes	I dont know	Yes	I dont know	I dont know	Yes	I dont know	Yes	Yes	Yes	#NULL!	Yes	Yes	#NULL!	Yes	Yes	Yes	Yes	no	no	21	#NULL!	#NULL!	#NULL!
103	45	#NULL!	#NULL!	Male	Married	Yoruba		Doctor		FMC	Bachelors		Christianity		300000	#NULL!	Yes	Yes	Yes	Yes	Yes	Yes	Yes	Yes	Yes	Yes	Yes	Yes	Yes	Yes	Yes	Yes	Yes	Yes	Yes	#NULL!	Yes	Yes	#NULL!	Yes	Yes	Yes	Yes	no	no	25	#NULL!	#NULL!	#NULL!
104	52	#NULL!	#NULL!	Female	Married	Nupe		Doctor		FMC	masters		Christianity		7000	#NULL!	Yes	Yes	Yes	Yes	Yes	Yes	Yes	Yes	Yes	Yes	Yes	Yes	Yes	Yes	Yes	Yes	Yes	Yes	Yes	#NULL!	Yes	Yes	#NULL!	Yes	Yes	Yes	Yes	no	no	25	#NULL!	#NULL!	#NULL!
105	46	#NULL!	#NULL!	Male	Married	Hausa		Doctor		FMC	masters		Christianity		300000	#NULL!	Yes	Yes	Yes	Yes	Yes	Yes	Yes	Yes	Yes	Yes	Yes	Yes	Yes	Yes	Yes	Yes	Yes	Yes	Yes	#NULL!	Yes	Yes	#NULL!	Yes	Yes	Yes	Yes	no	no	25	#NULL!	#NULL!	#NULL!
106	42	#NULL!	#NULL!	Male	Married	Yoruba		Doctor		FMC	Bachelors		Christianity		400000	#NULL!	Yes	Yes	Yes	Yes	Yes	Yes	Yes	Yes	I dont know	Yes	Yes	Yes	I dont know	Yes	Yes	Yes	no	Yes	Yes	#NULL!	Yes	Yes	#NULL!	Yes	Yes	Yes	Yes	no	no	22	#NULL!	#NULL!	#NULL!
107	35	#NULL!	#NULL!	Male	Married	#NULL!	esan	Doctor		FMC	Bachelors		Christianity		250000	#NULL!	Yes	Yes	Yes	Yes	Yes	no	Yes	Yes	Yes	Yes	Yes	Yes	no	I dont know	Yes	Yes	Yes	Yes	Yes	#NULL!	Yes	Yes	#NULL!	Yes	no	Yes	Yes	no	no	21	#NULL!	#NULL!	#NULL!
108	32	#NULL!	#NULL!	Male	Married	Yoruba		Doctor		FMC	Bachelors		Christianity		200000	#NULL!	Yes	Yes	Yes	Yes	no	Yes	Yes	Yes	no	Yes	Yes	Yes	no	no	Yes	Yes	Yes	Yes	Yes	#NULL!	Yes	Yes	#NULL!	Yes	no	no	Yes	no	no	19	#NULL!	#NULL!	#NULL!
109	38	#NULL!	#NULL!	Female	Married	Yoruba		Doctor		FMC	Bachelors		Islam		250000	#NULL!	Yes	Yes	Yes	Yes	Yes	Yes	Yes	Yes	Yes	Yes	Yes	no	Yes	Yes	Yes	Yes	Yes	Yes	Yes	#NULL!	Yes	Yes	#NULL!	Yes	no	Yes	Yes	Yes	no	24	#NULL!	yes	#NULL!
110	31	#NULL!	#NULL!	Male	Single	Yoruba		Doctor		FMC	Bachelors		Islam		270000	#NULL!	Yes	Yes	Yes	Yes	Yes	Yes	Yes	Yes	I dont know	Yes	Yes	Yes	Yes	Yes	Yes	Yes	Yes	Yes	Yes	#NULL!	Yes	Yes	#NULL!	Yes	Yes	Yes	Yes	no	no	24	#NULL!	#NULL!	#NULL!
111	31	#NULL!	#NULL!	Male	Married	Nupe		Doctor		FMC	Bachelors		Christianity		332000	#NULL!	Yes	Yes	Yes	Yes	Yes	Yes	Yes	Yes	no	Yes	Yes	Yes	Yes	no	Yes	Yes	Yes	Yes	Yes	#NULL!	Yes	Yes	#NULL!	Yes	Yes	Yes	Yes	no	no	23	#NULL!	#NULL!	#NULL!
112	32	#NULL!	#NULL!	Male	Married	Nupe		Doctor		FMC	Bachelors		Islam		270000	#NULL!	Yes	Yes	Yes	Yes	Yes	no	Yes	Yes	Yes	Yes	Yes	Yes	Yes	Yes	Yes	Yes	Yes	Yes	Yes	#NULL!	Yes	Yes	#NULL!	Yes	Yes	no	Yes	no	no	23	#NULL!	#NULL!	#NULL!
113	38	#NULL!	#NULL!	Male	Married	Nupe		Doctor		FMC	Bachelors		Islam		300000	#NULL!	Yes	Yes	Yes	Yes	no	Yes	Yes	Yes	no	Yes	Yes	Yes	no	Yes	no	Yes	Yes	Yes	Yes	#NULL!	Yes	Yes	#NULL!	Yes	Yes	Yes	Yes	no	no	21	#NULL!	#NULL!	yes
114	34	#NULL!	#NULL!	Male	Married	Yoruba		Doctor		FMC	Bachelors		Christianity		200000	#NULL!	Yes	Yes	Yes	Yes	Yes	no	Yes	Yes	Yes	Yes	Yes	Yes	Yes	Yes	Yes	Yes	Yes	Yes	Yes	#NULL!	Yes	Yes	#NULL!	Yes	Yes	no	no	no	no	22	#NULL!	#NULL!	#NULL!
115	35	#NULL!	#NULL!	Female	Married	Igbo		Doctor		FMC	masters		Christianity		160000	#NULL!	Yes	Yes	Yes	Yes	Yes	no	Yes	Yes	Yes	Yes	Yes	Yes	Yes	Yes	I dont know	I dont know	Yes	Yes	Yes	#NULL!	Yes	Yes	#NULL!	Yes	Yes	I dont know	Yes	no	no	23	#NULL!	#NULL!	#NULL!
116	37	#NULL!	#NULL!	Male	Married	Yoruba		Doctor		FMC	Bachelors		Islam		330000	#NULL!	Yes	Yes	Yes	Yes	Yes	Yes	Yes	Yes	Yes	Yes	Yes	I dont know	Yes	Yes	Yes	Yes	Yes	Yes	Yes	#NULL!	Yes	Yes	#NULL!	Yes	Yes	Yes	Yes	no	no	24	#NULL!	#NULL!	#NULL!
117	40	#NULL!	#NULL!	Male	Married	Yoruba		Doctor		FMC	Bachelors		Christianity		350000	#NULL!	Yes	Yes	Yes	Yes	Yes	Yes	Yes	Yes	no	Yes	Yes	Yes	Yes	Yes	Yes	Yes	Yes	Yes	Yes	#NULL!	Yes	Yes	#NULL!	Yes	Yes	Yes	Yes	no	no	24	#NULL!	#NULL!	#NULL!
118	33	#NULL!	#NULL!	Male	Single	Nupe		Doctor		FMC	Bachelors		Islam		260000	#NULL!	Yes	Yes	Yes	Yes	Yes	Yes	Yes	Yes	Yes	Yes	Yes	Yes	Yes	Yes	Yes	Yes	Yes	Yes	Yes	#NULL!	Yes	Yes	#NULL!	Yes	Yes	Yes	Yes	Yes	no	26	#NULL!	#NULL!	#NULL!
119	34	#NULL!	#NULL!	Male	Married	Igbo		Doctor		FMC	masters		Christianity		300000	#NULL!	Yes	Yes	Yes	Yes	Yes	no	Yes	Yes	Yes	Yes	Yes	Yes	no	Yes	Yes	Yes	Yes	Yes	Yes	#NULL!	Yes	Yes	#NULL!	Yes	Yes	Yes	Yes	no	no	23	#NULL!	#NULL!	#NULL!
120	33	#NULL!	#NULL!	Male	Married	Yoruba		Doctor		FMC	Bachelors	MBBS MWACS	Christianity		340000	#NULL!	Yes	Yes	Yes	Yes	Yes	no	Yes	Yes	no	Yes	Yes	Yes	Yes	Yes	Yes	Yes	Yes	Yes	Yes	#NULL!	Yes	Yes	#NULL!	Yes	Yes	Yes	Yes	no	no	23	#NULL!	#NULL!	#NULL!
121	43	#NULL!	#NULL!	Male	Married	Yoruba		Doctor		FMC	Medical fellowship		Christianity		860000	#NULL!	Yes	Yes	Yes	Yes	Yes	Yes	Yes	Yes	Yes	Yes	Yes	Yes	Yes	I dont know	Yes	Yes	Yes	Yes	Yes	#NULL!	Yes	Yes	#NULL!	Yes	Yes	Yes	Yes	Yes	no	26	#NULL!	#NULL!	#NULL!
122	32	#NULL!	#NULL!	Male	Married	#NULL!	idoma	Doctor		FMC	Bachelors		Christianity		250000	#NULL!	Yes	Yes	Yes	Yes	Yes	Yes	Yes	Yes	Yes	Yes	Yes	Yes	Yes	Yes	Yes	Yes	Yes	Yes	Yes	#NULL!	Yes	Yes	#NULL!	Yes	Yes	Yes	Yes	no	no	25	#NULL!	#NULL!	#NULL!
123	34	#NULL!	#NULL!	Female	Married	Igbo		Doctor		FMC	Postgraduate diploma		Christianity		300000	#NULL!	Yes	Yes	Yes	Yes	Yes	no	Yes	Yes	no	Yes	Yes	Yes	Yes	Yes	Yes	Yes	Yes	Yes	Yes	#NULL!	Yes	Yes	#NULL!	Yes	Yes	Yes	Yes	no	no	23	#NULL!	#NULL!	#NULL!
124	30	#NULL!	#NULL!	Male	Single	#NULL!	urhobo	Doctor		FMC	Bachelors		Christianity		260000	#NULL!	Yes	Yes	Yes	Yes	Yes	Yes	Yes	Yes	Yes	Yes	Yes	no	Yes	Yes	Yes	Yes	Yes	Yes	Yes	#NULL!	Yes	Yes	#NULL!	Yes	Yes	Yes	Yes	no	no	23	#NULL!	#NULL!	#NULL!
125	34	#NULL!	#NULL!	Male	Married	Nupe		Doctor		FMC	Bachelors		Islam		332000	#NULL!	Yes	Yes	Yes	Yes	Yes	no	Yes	Yes	no	Yes	Yes	Yes	Yes	Yes	Yes	I dont know	Yes	Yes	no	#NULL!	Yes	Yes	#NULL!	Yes	Yes	no	Yes	Yes	no	21	#NULL!	#NULL!	#NULL!
126	53	#NULL!	#NULL!	Female	Married	Nupe		Doctor		FMC	masters		Christianity		700000	#NULL!	Yes	Yes	Yes	Yes	Yes	Yes	Yes	Yes	Yes	Yes	Yes	Yes	Yes	Yes	Yes	Yes	Yes	Yes	Yes	#NULL!	Yes	Yes	#NULL!	Yes	Yes	Yes	Yes	no	no	25	#NULL!	#NULL!	#NULL!
127	30	#NULL!	#NULL!	Male	Single	#NULL!	efik	Doctor		FMC	Bachelors		Christianity		250000	#NULL!	Yes	Yes	Yes	Yes	Yes	Yes	Yes	Yes	Yes	Yes	Yes	Yes	no	Yes	Yes	Yes	Yes	Yes	Yes	#NULL!	Yes	Yes	#NULL!	Yes	Yes	Yes	Yes	no	no	24	#NULL!	#NULL!	#NULL!
128	32	#NULL!	#NULL!	Male	Single	#NULL!	annane	Doctor		FMC	Bachelors		Christianity		250000	#NULL!	Yes	Yes	Yes	Yes	Yes	Yes	Yes	Yes	Yes	Yes	Yes	Yes	Yes	Yes	Yes	Yes	Yes	Yes	I dont know	#NULL!	Yes	Yes	#NULL!	Yes	Yes	Yes	Yes	Yes	Yes	27	#NULL!	yes	yes
129	41	#NULL!	#NULL!	Male	Married	Igbo		Doctor		FMC	Bachelors		Christianity		350000	#NULL!	Yes	Yes	Yes	Yes	Yes	no	Yes	Yes	Yes	Yes	Yes	Yes	I dont know	Yes	Yes	Yes	Yes	Yes	Yes	#NULL!	Yes	Yes	#NULL!	Yes	Yes	Yes	Yes	no	no	23	#NULL!	#NULL!	#NULL!
130	31	#NULL!	#NULL!	Male	Married	Yoruba		Doctor		FMC	Postgraduate diploma		Islam		330000	#NULL!	Yes	Yes	Yes	Yes	no	Yes	Yes	Yes	no	Yes	Yes	Yes	no	Yes	Yes	Yes	Yes	Yes	Yes	#NULL!	Yes	Yes	#NULL!	Yes	no	Yes	Yes	no	no	21	#NULL!	#NULL!	#NULL!
131	33	#NULL!	#NULL!	Male	Married	#NULL!	urhobo	Doctor		FMC	Bachelors		Christianity		280000	#NULL!	Yes	Yes	Yes	Yes	Yes	Yes	Yes	Yes	Yes	Yes	Yes	Yes	Yes	Yes	Yes	Yes	Yes	Yes	Yes	#NULL!	Yes	Yes	#NULL!	Yes	Yes	Yes	Yes	no	no	25	#NULL!	#NULL!	#NULL!
132	35	#NULL!	#NULL!	Male	Married	Nupe		Doctor		FMC	Bachelors		Islam		260000	#NULL!	Yes	Yes	Yes	Yes	Yes	Yes	Yes	Yes	Yes	Yes	Yes	Yes	Yes	Yes	Yes	Yes	Yes	Yes	Yes	#NULL!	Yes	Yes	#NULL!	Yes	Yes	Yes	Yes	no	no	25	#NULL!	#NULL!	#NULL!
133	44	#NULL!	#NULL!	Male	Married	#NULL!	ebira	Doctor		FMC	Bachelors		Islam		300000	#NULL!	Yes	Yes	Yes	Yes	no	Yes	no	Yes	Yes	Yes	Yes	Yes	Yes	Yes	Yes	Yes	Yes	Yes	Yes	#NULL!	Yes	Yes	#NULL!	Yes	Yes	Yes	Yes	no	no	23	#NULL!	#NULL!	#NULL!
134	43	#NULL!	#NULL!	Male	Married	Yoruba		Doctor		FMC	Bachelors		Christianity		250000	#NULL!	Yes	Yes	Yes	Yes	Yes	I dont know	Yes	Yes	I dont know	Yes	Yes	Yes	Yes	Yes	Yes	Yes	Yes	Yes	Yes	#NULL!	Yes	Yes	#NULL!	Yes	Yes	no	Yes	no	no	23	#NULL!	#NULL!	#NULL!
135	32	#NULL!	#NULL!	Male	Married	Yoruba		Doctor		FMC	Bachelors		Islam		200000	#NULL!	Yes	Yes	Yes	Yes	Yes	I dont know	Yes	Yes	Yes	Yes	Yes	Yes	I dont know	Yes	Yes	Yes	Yes	Yes	Yes	#NULL!	Yes	Yes	#NULL!	Yes	Yes	I dont know	Yes	no	I dont know	22	#NULL!	#NULL!	#NULL!
136	26	#NULL!	#NULL!	Female	Single	Igbo		Doctor		FMC	Bachelors		Christianity		170000	#NULL!	Yes	Yes	Yes	Yes	Yes	Yes	Yes	Yes	Yes	Yes	Yes	Yes	Yes	Yes	Yes	Yes	Yes	Yes	Yes	#NULL!	Yes	Yes	#NULL!	Yes	Yes	no	Yes	no	no	24	#NULL!	#NULL!	#NULL!
137	26	#NULL!	#NULL!	Female	Single	Nupe		Doctor		FMC	Bachelors		Islam		264000	#NULL!	Yes	Yes	Yes	Yes	no	Yes	Yes	Yes	Yes	Yes	Yes	Yes	Yes	Yes	Yes	Yes	Yes	Yes	Yes	#NULL!	Yes	Yes	#NULL!	Yes	no	no	I dont know	no	no	22	#NULL!	#NULL!	#NULL!
138	26	#NULL!	#NULL!	Female	Single	#NULL!	ebira	Doctor		FMC	Bachelors		Christianity		250000	#NULL!	Yes	Yes	Yes	Yes	Yes	Yes	Yes	Yes	I dont know	Yes	Yes	Yes	I dont know	Yes	Yes	Yes	Yes	Yes	Yes	#NULL!	Yes	Yes	#NULL!	Yes	Yes	Yes	Yes	no	no	24	#NULL!	#NULL!	#NULL!
139	41	#NULL!	#NULL!	Male	Married	#NULL!	idoma	Pharmacist		FMC	Bachelors		Christianity		200000	#NULL!	Yes	Yes	Yes	Yes	Yes	no	Yes	Yes	no	Yes	Yes	Yes	Yes	Yes	Yes	Yes	Yes	Yes	Yes	#NULL!	Yes	Yes	#NULL!	Yes	no	Yes	Yes	no	no	22	#NULL!	#NULL!	#NULL!
140	25	#NULL!	#NULL!	Male	Married	Nupe		laboratory		FMC	Bachelors		Christianity		100000	#NULL!	Yes	Yes	Yes	Yes	Yes	Yes	Yes	Yes	I dont know	Yes	Yes	Yes	Yes	Yes	Yes	Yes	Yes	Yes	Yes	#NULL!	Yes	Yes	#NULL!	Yes	I dont know	Yes	Yes	no	I dont know	23	#NULL!	#NULL!	#NULL!
141	51	#NULL!	#NULL!	Male	Married	Yoruba		Pharmacist		FMC	Bachelors		Christianity		265000	#NULL!	Yes	Yes	Yes	Yes	Yes	no	Yes	Yes	no	Yes	Yes	Yes	I dont know	Yes	Yes	Yes	Yes	Yes	Yes	#NULL!	Yes	Yes	#NULL!	Yes	Yes	Yes	Yes	no	no	22	#NULL!	yes	yes
142	26	#NULL!	#NULL!	Female	Single	Nupe		Pharmacist		FMC	Bachelors		Islam		150000	#NULL!	Yes	Yes	I dont know	Yes	Yes	Yes	Yes	Yes	Yes	Yes	Yes	Yes	no	Yes	Yes	Yes	Yes	Yes	Yes	#NULL!	I dont know	I dont know	#NULL!	Yes	Yes	Yes	Yes	no	no	21	#NULL!	#NULL!	#NULL!
143	30	#NULL!	#NULL!	Female	Single	Yoruba		CHEW/CHO		FMC	Bachelors		Christianity		83000	#NULL!	Yes	Yes	Yes	Yes	Yes	Yes	Yes	Yes	Yes	Yes	Yes	Yes	Yes	Yes	Yes	Yes	Yes	Yes	I dont know	#NULL!	Yes	Yes	#NULL!	Yes	no	no	Yes	no	no	22	#NULL!	#NULL!	#NULL!
144	42	#NULL!	#NULL!	Female	Married	Yoruba		laboratory		FMC	masters		Christianity		140000	#NULL!	Yes	Yes	Yes	Yes	Yes	Yes	Yes	Yes	Yes	Yes	Yes	Yes	Yes	Yes	Yes	Yes	Yes	Yes	Yes	#NULL!	Yes	Yes	#NULL!	Yes	no	Yes	Yes	no	no	24	#NULL!	#NULL!	#NULL!
145	28	#NULL!	#NULL!	Male	Single	Nupe		laboratory		FMC	Bachelors		Islam		124000	#NULL!	Yes	Yes	Yes	Yes	no	Yes	Yes	Yes	no	Yes	Yes	Yes	Yes	Yes	no	Yes	Yes	Yes	Yes	#NULL!	Yes	Yes	#NULL!	Yes	no	no	Yes	no	no	20	#NULL!	#NULL!	#NULL!
146	27	#NULL!	#NULL!	Male	Single	Nupe		laboratory		FMC	Diploma		Christianity		49800	#NULL!	Yes	Yes	Yes	Yes	Yes	Yes	Yes	Yes	no	Yes	Yes	no	no	Yes	Yes	Yes	no	no	no	#NULL!	Yes	Yes	#NULL!	Yes	Yes	Yes	Yes	Yes	no	20	#NULL!	#NULL!	#NULL!
147	40	#NULL!	#NULL!	Female	Married	Nupe		laboratory		FMC	Diploma		Islam		35000	#NULL!	Yes	Yes	Yes	I dont know	Yes	Yes	Yes	Yes	Yes	Yes	Yes	Yes	no	Yes	Yes	Yes	Yes	Yes	Yes	#NULL!	Yes	Yes	#NULL!	Yes	Yes	Yes	Yes	Yes	I dont know	25	#NULL!	#NULL!	#NULL!
148	30	#NULL!	#NULL!	Male	Single	Nupe		laboratory		FMC	Diploma		Islam		73000	#NULL!	Yes	Yes	Yes	Yes	Yes	Yes	Yes	Yes	no	Yes	Yes	Yes	Yes	Yes	Yes	Yes	Yes	Yes	Yes	#NULL!	Yes	Yes	#NULL!	Yes	no	no	Yes	no	no	22	#NULL!	#NULL!	#NULL!
149	30	#NULL!	#NULL!	Female	Married	Nupe		laboratory		FMC	Bachelors		Islam		250000	#NULL!	Yes	Yes	I dont know	Yes	Yes	Yes	Yes	Yes	I dont know	Yes	I dont know	I dont know	I dont know	Yes	Yes	Yes	Yes	I dont know	I dont know	#NULL!	I dont know	I dont know	#NULL!	Yes	I dont know	I dont know	Yes	no	no	14	#NULL!	#NULL!	#NULL!
150	23	#NULL!	#NULL!	Male	Single	Nupe	bassange	laboratory		FMC	Bachelors		Islam		40000	#NULL!	Yes	Yes	Yes	Yes	Yes	Yes	I dont know	Yes	Yes	Yes	Yes	Yes	no	no	Yes	Yes	Yes	Yes	Yes	#NULL!	I dont know	Yes	#NULL!	Yes	I dont know	Yes	Yes	no	I dont know	22	#NULL!	#NULL!	#NULL!
151	47	#NULL!	#NULL!	Female	Married	Yoruba		laboratory		FMC	Postgraduate diploma		Christianity		150000	#NULL!	I dont know	Yes	I dont know	Yes	Yes	Yes	Yes	Yes	Yes	Yes	Yes	Yes	Yes	Yes	Yes	Yes	Yes	Yes	no	#NULL!	Yes	no	#NULL!	Yes	I dont know	I dont know	Yes	Yes	I dont know	22	#NULL!	#NULL!	#NULL!
152	41	#NULL!	#NULL!	Male	Married	#NULL!	ebira	laboratory		FMC	Bachelors		Islam		105000	#NULL!	Yes	Yes	Yes	Yes	Yes	Yes	Yes	Yes	Yes	Yes	Yes	Yes	I dont know	Yes	Yes	Yes	Yes	I dont know	Yes	#NULL!	Yes	Yes	#NULL!	Yes	no	no	Yes	no	no	22	#NULL!	#NULL!	#NULL!
153	41	#NULL!	#NULL!	Female	Married	Nupe		CHEW/CHO		FMC	Diploma		Christianity		80000	#NULL!	Yes	Yes	Yes	Yes	Yes	Yes	Yes	Yes	Yes	Yes	Yes	Yes	Yes	Yes	Yes	Yes	Yes	Yes	Yes	#NULL!	Yes	Yes	#NULL!	Yes	Yes	no	Yes	no	no	24	#NULL!	#NULL!	#NULL!
154	30	#NULL!	#NULL!	Female	Married	Yoruba		CHEW/CHO		FMC	Diploma		Christianity		70000	#NULL!	Yes	Yes	I dont know	Yes	Yes	Yes	Yes	Yes	Yes	Yes	Yes	Yes	Yes	I dont know	Yes	Yes	Yes	Yes	Yes	#NULL!	Yes	Yes	#NULL!	Yes	no	no	Yes	no	no	22	#NULL!	#NULL!	#NULL!
155	31	#NULL!	#NULL!	Male	Married	Nupe		CHEW/CHO		FMC	Diploma		Islam		53000	#NULL!	Yes	no	no	I dont know	Yes	Yes	Yes	I dont know	I dont know	Yes	Yes	Yes	I dont know	Yes	Yes	I dont know	no	Yes	Yes	#NULL!	Yes	Yes	#NULL!	Yes	Yes	Yes	Yes	Yes	I dont know	17	#NULL!	yes	#NULL!
156	50	#NULL!	#NULL!	Female	Married	Nupe		CHEW/CHO		FMC	Diploma		Islam		140000	#NULL!	Yes	Yes	Yes	Yes	Yes	Yes	Yes	Yes	Yes	Yes	Yes	Yes	Yes	Yes	Yes	Yes	Yes	Yes	no	#NULL!	no	Yes	#NULL!	Yes	Yes	Yes	Yes	Yes	no	24	#NULL!	#NULL!	#NULL!
157	45	#NULL!	#NULL!	Male	Married	Nupe		CHEW/CHO		FMC	Bachelors		Christianity		70000	#NULL!	I dont know	Yes	I dont know	I dont know	Yes	Yes	Yes	Yes	no	Yes	Yes	Yes	Yes	Yes	Yes	Yes	Yes	Yes	no	#NULL!	Yes	Yes	#NULL!	Yes	Yes	Yes	Yes	Yes	no	21	#NULL!	#NULL!	#NULL!
158	40	#NULL!	#NULL!	Female	Married	Nupe		CHEW/CHO		FMC	Diploma		Islam		80000	#NULL!	Yes	no	Yes	Yes	Yes	Yes	Yes	Yes	Yes	Yes	Yes	Yes	Yes	Yes	Yes	Yes	Yes	Yes	no	#NULL!	no	Yes	#NULL!	Yes	Yes	no	Yes	Yes	no	23	#NULL!	#NULL!	#NULL!
159	40	#NULL!	#NULL!	Female	Married	Nupe		CHEW/CHO		FMC	Diploma		Islam		100000	#NULL!	Yes	Yes	Yes	Yes	Yes	Yes	Yes	Yes	Yes	Yes	Yes	Yes	Yes	Yes	Yes	Yes	Yes	Yes	Yes	#NULL!	Yes	Yes	#NULL!	Yes	no	no	Yes	no	no	23	#NULL!	#NULL!	#NULL!
160	31	#NULL!	#NULL!	Male	Single	Nupe		CHEW/CHO		FMC	Diploma		Islam		50000	#NULL!	Yes	Yes	Yes	Yes	Yes	Yes	Yes	Yes	Yes	Yes	Yes	Yes	Yes	Yes	Yes	Yes	Yes	Yes	I dont know	#NULL!	Yes	Yes	#NULL!	Yes	no	Yes	Yes	no	no	23	#NULL!	#NULL!	#NULL!
161	45	#NULL!	#NULL!	Male	Married	Nupe		CHEW/CHO		FMC	Bachelors		Islam		100000	#NULL!	Yes	Yes	Yes	Yes	Yes	Yes	Yes	Yes	Yes	Yes	Yes	Yes	Yes	Yes	Yes	Yes	Yes	Yes	Yes	#NULL!	Yes	Yes	#NULL!	Yes	no	no	Yes	no	no	23	#NULL!	#NULL!	#NULL!
162	38	#NULL!	#NULL!	Female	Married	Nupe		laboratory		FMC	Diploma		Christianity		70000	#NULL!	I dont know	I dont know	I dont know	I dont know	Yes	Yes	Yes	Yes	Yes	Yes	Yes	Yes	Yes	Yes	I dont know	I dont know	Yes	Yes	I dont know	#NULL!	Yes	Yes	#NULL!	Yes	Yes	Yes	Yes	Yes	no	19	#NULL!	#NULL!	#NULL!
163	47	#NULL!	#NULL!	Female	Married	#NULL!	igala	Nurse		FMC	Diploma		Christianity		250000	#NULL!	Yes	Yes	Yes	Yes	Yes	Yes	Yes	Yes	Yes	Yes	Yes	Yes	Yes	Yes	Yes	Yes	Yes	Yes	Yes	#NULL!	Yes	Yes	#NULL!	Yes	Yes	Yes	Yes	Yes	Yes	27	#NULL!	#NULL!	#NULL!
164	55	#NULL!	#NULL!	Female	Married	Nupe		Nurse		FMC	Diploma		Christianity		340000	#NULL!	Yes	Yes	Yes	Yes	Yes	Yes	Yes	Yes	Yes	Yes	Yes	Yes	Yes	Yes	Yes	I dont know	Yes	Yes	Yes	#NULL!	Yes	Yes	#NULL!	Yes	Yes	Yes	Yes	no	no	24	#NULL!	#NULL!	#NULL!
165	40	#NULL!	#NULL!	Female	Married	Yoruba		Nurse		FMC	Diploma		Christianity		146000	#NULL!	Yes	Yes	Yes	Yes	Yes	Yes	Yes	Yes	Yes	Yes	Yes	Yes	Yes	Yes	no	Yes	Yes	Yes	Yes	#NULL!	Yes	Yes	#NULL!	Yes	Yes	Yes	Yes	no	no	24	#NULL!	#NULL!	#NULL!
166	43	#NULL!	#NULL!	Female	Married	Nupe		Nurse		FMC	Diploma		Christianity		140000	#NULL!	Yes	Yes	Yes	I dont know	Yes	Yes	Yes	Yes	Yes	Yes	Yes	Yes	Yes	Yes	Yes	Yes	no	Yes	Yes	#NULL!	Yes	Yes	#NULL!	Yes	Yes	Yes	Yes	no	no	24	#NULL!	#NULL!	#NULL!
167	33	#NULL!	#NULL!	Female	Married	Nupe		Nurse		FMC	Diploma		Christianity		104000	#NULL!	Yes	Yes	I dont know	Yes	Yes	I dont know	Yes	Yes	Yes	Yes	Yes	Yes	Yes	Yes	Yes	Yes	Yes	Yes	Yes	#NULL!	Yes	Yes	#NULL!	Yes	Yes	Yes	Yes	no	no	23	#NULL!	#NULL!	#NULL!
168	24	#NULL!	#NULL!	Female	Single	Igbo		Nurse		FMC	Bachelors		Christianity		100000	#NULL!	Yes	Yes	Yes	Yes	Yes	Yes	Yes	Yes	Yes	Yes	Yes	Yes	I dont know	Yes	Yes	Yes	Yes	I dont know	Yes	#NULL!	Yes	Yes	#NULL!	Yes	Yes	Yes	Yes	no	no	23	#NULL!	#NULL!	#NULL!
169	54	#NULL!	#NULL!	Female	Married	Yoruba		Nurse		FMC	Postgraduate diploma		Christianity		74000	#NULL!	Yes	Yes	Yes	Yes	Yes	Yes	Yes	Yes	Yes	Yes	Yes	Yes	no	Yes	Yes	no	Yes	Yes	no	#NULL!	Yes	no	#NULL!	Yes	Yes	Yes	Yes	no	no	21	#NULL!	#NULL!	#NULL!
170	41	#NULL!	#NULL!	Female	Married	Igbo		Nurse		FMC	Bachelors		Christianity		150000	#NULL!	Yes	Yes	Yes	Yes	Yes	Yes	Yes	Yes	Yes	Yes	Yes	Yes	no	Yes	Yes	Yes	Yes	Yes	Yes	#NULL!	Yes	Yes	#NULL!	Yes	Yes	Yes	Yes	no	no	24	#NULL!	#NULL!	#NULL!
171	34	#NULL!	#NULL!	Female	Married	Nupe		Nurse		FMC	Diploma		Islam		150000	#NULL!	Yes	Yes	Yes	Yes	Yes	Yes	Yes	Yes	Yes	Yes	Yes	Yes	Yes	Yes	no	Yes	Yes	Yes	Yes	#NULL!	no	no	#NULL!	Yes	Yes	no	Yes	no	Yes	22	#NULL!	#NULL!	#NULL!
172	47	#NULL!	#NULL!	Male	Married	Yoruba		Nurse		FMC	Bachelors		Christianity		350000	#NULL!	Yes	Yes	Yes	Yes	Yes	Yes	Yes	Yes	Yes	Yes	Yes	Yes	Yes	Yes	Yes	no	Yes	Yes	Yes	#NULL!	Yes	Yes	#NULL!	Yes	no	no	Yes	no	no	22	#NULL!	#NULL!	#NULL!
173	32	#NULL!	#NULL!	Male	Married	Nupe		Nurse		FMC	Diploma		Islam		152000	#NULL!	Yes	Yes	I dont know	I dont know	I dont know	Yes	Yes	Yes	I dont know	I dont know	Yes	Yes	Yes	I dont know	Yes	Yes	I dont know	no	Yes	#NULL!	Yes	Yes	#NULL!	Yes	Yes	Yes	Yes	Yes	I dont know	17	#NULL!	yes	#NULL!
174	40	#NULL!	#NULL!	Male	Married	Nupe		Nurse		FMC	Postgraduate diploma		Christianity		158000	#NULL!	I dont know	I dont know	I dont know	I dont know	Yes	Yes	Yes	Yes	Yes	Yes	Yes	no	Yes	I dont know	I dont know	I dont know	I dont know	I dont know	I dont know	#NULL!	I dont know	I dont know	#NULL!	Yes	Yes	Yes	no	no	no	11	#NULL!	#NULL!	#NULL!
175	37	#NULL!	#NULL!	Female	Married	Yoruba		Nurse		FMC	Bachelors		Christianity		140000	#NULL!	Yes	Yes	Yes	Yes	Yes	Yes	Yes	Yes	Yes	Yes	Yes	Yes	Yes	Yes	Yes	Yes	Yes	Yes	Yes	#NULL!	Yes	Yes	#NULL!	Yes	Yes	I dont know	Yes	no	I dont know	24	#NULL!	#NULL!	#NULL!
176	33	#NULL!	#NULL!	Female	Married	Nupe		Doctor		FMC	Diploma		Islam		150000	#NULL!	Yes	Yes	Yes	Yes	Yes	Yes	Yes	Yes	Yes	Yes	Yes	Yes	Yes	Yes	Yes	Yes	Yes	I dont know	Yes	#NULL!	Yes	Yes	#NULL!	Yes	I dont know	no	Yes	no	no	21	#NULL!	#NULL!	#NULL!
177	38	#NULL!	#NULL!	Male	Married	Nupe		Nurse		FMC	Diploma		Christianity		150000	#NULL!	Yes	Yes	Yes	Yes	Yes	Yes	Yes	Yes	Yes	Yes	Yes	Yes	Yes	Yes	Yes	Yes	Yes	Yes	Yes	#NULL!	Yes	Yes	#NULL!	Yes	Yes	Yes	Yes	no	no	25	#NULL!	#NULL!	#NULL!
178	53	#NULL!	#NULL!	Female	Married	#NULL!	jaba	Nurse		FMC	Diploma		Christianity		340000	#NULL!	Yes	Yes	Yes	Yes	Yes	Yes	Yes	Yes	Yes	Yes	Yes	Yes	Yes	Yes	I dont know	Yes	Yes	I dont know	Yes	#NULL!	Yes	Yes	#NULL!	Yes	Yes	Yes	Yes	no	no	23	#NULL!	#NULL!	#NULL!
179	30	#NULL!	#NULL!	Female	Married	Nupe		Nurse		FMC	Diploma		Islam		180000	#NULL!	Yes	Yes	I dont know	Yes	Yes	Yes	Yes	Yes	no	Yes	Yes	Yes	Yes	Yes	Yes	Yes	Yes	Yes	Yes	#NULL!	Yes	Yes	#NULL!	Yes	Yes	Yes	Yes	no	no	23	#NULL!	#NULL!	#NULL!
180	46	#NULL!	#NULL!	Female	Married	Yoruba		Nurse		FMC	Bachelors		Christianity		390000	#NULL!	Yes	Yes	Yes	Yes	Yes	Yes	Yes	Yes	no	Yes	Yes	I dont know	Yes	Yes	I dont know	Yes	Yes	Yes	Yes	#NULL!	Yes	Yes	#NULL!	Yes	Yes	Yes	Yes	no	no	24	#NULL!	#NULL!	#NULL!
181	52	#NULL!	#NULL!	Female	divorced	Yoruba		Nurse		FMC	Postgraduate diploma		Christianity		250000	#NULL!	Yes	I dont know	Yes	Yes	Yes	Yes	Yes	Yes	Yes	Yes	Yes	Yes	I dont know	Yes	Yes	I dont know	Yes	I dont know	I dont know	#NULL!	Yes	Yes	#NULL!	Yes	no	Yes	Yes	no	no	19	#NULL!	#NULL!	#NULL!
182	43	#NULL!	#NULL!	Female	Married	Nupe		Nurse		FMC	Diploma		Islam		250000	#NULL!	Yes	Yes	Yes	Yes	Yes	Yes	Yes	Yes	Yes	Yes	Yes	Yes	Yes	Yes	Yes	Yes	Yes	Yes	Yes	#NULL!	Yes	Yes	#NULL!	Yes	Yes	Yes	Yes	no	no	25	#NULL!	#NULL!	yes
183	30	#NULL!	#NULL!	Female	Single	Nupe		Nurse		FMC	Bachelors		Christianity		124000	#NULL!	Yes	Yes	Yes	Yes	Yes	Yes	Yes	Yes	Yes	Yes	Yes	Yes	Yes	Yes	Yes	Yes	Yes	Yes	Yes	#NULL!	Yes	Yes	#NULL!	Yes	Yes	Yes	Yes	Yes	Yes	25	#NULL!	#NULL!	#NULL!
184	52	#NULL!	#NULL!	Male	Married	Nupe		Nurse		FMC	Bachelors		Islam		152000	#NULL!	Yes	Yes	Yes	Yes	Yes	Yes	Yes	Yes	Yes	Yes	Yes	Yes	Yes	Yes	Yes	Yes	Yes	Yes	Yes	#NULL!	Yes	Yes	#NULL!	Yes	Yes	Yes	Yes	Yes	Yes	27	#NULL!	#NULL!	#NULL!
185	35	#NULL!	#NULL!	Female	Married	Nupe		Nurse		FMC	Diploma		Christianity		127000	#NULL!	Yes	I dont know	I dont know	Yes	I dont know	Yes	Yes	Yes	I dont know	Yes	Yes	Yes	Yes	I dont know	Yes	I dont know	I dont know	I dont know	I dont know	#NULL!	Yes	Yes	#NULL!	Yes	Yes	Yes	Yes	Yes	no	17	#NULL!	yes	#NULL!
186	54	#NULL!	#NULL!	Female	widowed	Nupe		Nurse		FMC	masters		Christianity		340000	#NULL!	Yes	Yes	Yes	Yes	Yes	Yes	Yes	Yes	Yes	Yes	Yes	Yes	I dont know	Yes	no	I dont know	Yes	Yes	Yes	#NULL!	Yes	Yes	#NULL!	Yes	no	Yes	Yes	no	no	21	#NULL!	#NULL!	#NULL!
187	49	#NULL!	#NULL!	Female	Married	Yoruba		Nurse		FMC	Bachelors		Christianity		160000	#NULL!	Yes	Yes	Yes	Yes	Yes	Yes	Yes	Yes	Yes	Yes	Yes	Yes	Yes	Yes	Yes	Yes	Yes	Yes	Yes	#NULL!	Yes	Yes	#NULL!	Yes	no	no	Yes	no	no	23	#NULL!	#NULL!	#NULL!
188	41	#NULL!	#NULL!	Female	Married	Nupe		Nurse		FMC	Postgraduate diploma		Christianity		100000	#NULL!	Yes	Yes	Yes	Yes	Yes	Yes	Yes	Yes	Yes	Yes	Yes	Yes	Yes	Yes	Yes	Yes	Yes	Yes	Yes	#NULL!	Yes	Yes	#NULL!	Yes	Yes	Yes	Yes	Yes	no	26	#NULL!	#NULL!	#NULL!
189	45	#NULL!	#NULL!	Female	Married	Nupe		Nurse		FMC	Diploma		Islam		300000	#NULL!	Yes	no	Yes	Yes	no	Yes	Yes	Yes	Yes	Yes	Yes	Yes	Yes	Yes	no	I dont know	Yes	I dont know	Yes	#NULL!	Yes	Yes	#NULL!	Yes	Yes	Yes	Yes	no	no	21	#NULL!	#NULL!	#NULL!
190	31	#NULL!	#NULL!	Female	Married	Nupe		Nurse		FMC	Bachelors		Christianity		87000	#NULL!	Yes	Yes	Yes	Yes	Yes	Yes	Yes	Yes	no	Yes	Yes	Yes	Yes	Yes	Yes	Yes	Yes	Yes	Yes	#NULL!	Yes	Yes	#NULL!	Yes	no	Yes	Yes	no	no	23	#NULL!	#NULL!	#NULL!
191	48	#NULL!	#NULL!	Female	Single	#NULL!	taroh	Nurse		FMC	Bachelors		Christianity		250000	#NULL!	no	Yes	no	Yes	Yes	Yes	Yes	Yes	Yes	Yes	Yes	Yes	Yes	Yes	Yes	Yes	Yes	Yes	Yes	#NULL!	Yes	no	#NULL!	Yes	Yes	no	Yes	no	no	21	#NULL!	#NULL!	#NULL!
192	45	#NULL!	#NULL!	Female	Married	Yoruba		Nurse		FMC	Bachelors		Christianity		250000	#NULL!	Yes	Yes	Yes	Yes	Yes	Yes	Yes	Yes	Yes	Yes	Yes	Yes	Yes	Yes	Yes	Yes	Yes	Yes	Yes	#NULL!	Yes	Yes	#NULL!	Yes	no	no	Yes	no	no	23	#NULL!	#NULL!	yes
193	32	#NULL!	#NULL!	Male	Married	Nupe		Nurse		FMC	Diploma		Islam		75000	#NULL!	Yes	Yes	Yes	Yes	Yes	Yes	Yes	Yes	Yes	Yes	Yes	Yes	Yes	I dont know	Yes	Yes	Yes	Yes	Yes	#NULL!	Yes	Yes	#NULL!	Yes	Yes	Yes	Yes	Yes	Yes	27	#NULL!	#NULL!	#NULL!
194	37	#NULL!	#NULL!	Male	Married	Yoruba		Nurse		FMC	Bachelors		Islam		150000	#NULL!	Yes	Yes	Yes	Yes	Yes	Yes	Yes	Yes	Yes	Yes	Yes	Yes	Yes	Yes	Yes	Yes	Yes	Yes	Yes	#NULL!	Yes	Yes	#NULL!	Yes	no	Yes	Yes	no	no	24	#NULL!	#NULL!	#NULL!
195	51	#NULL!	#NULL!	Female	Married	Nupe		Nurse		FMC	Bachelors		Christianity		150000	#NULL!	Yes	Yes	Yes	Yes	Yes	Yes	Yes	no	no	Yes	Yes	Yes	Yes	Yes	Yes	Yes	Yes	Yes	Yes	#NULL!	Yes	Yes	#NULL!	no	Yes	Yes	Yes	no	no	22	#NULL!	#NULL!	#NULL!
196	51	#NULL!	#NULL!	Female	Married	Nupe		Nurse		FMC	Diploma		Christianity		300000	#NULL!	Yes	Yes	Yes	Yes	Yes	Yes	Yes	Yes	Yes	Yes	Yes	Yes	Yes	I dont know	I dont know	I dont know	I dont know	I dont know	I dont know	#NULL!	I dont know	Yes	#NULL!	I dont know	Yes	Yes	Yes	Yes	I dont know	18	#NULL!	#NULL!	#NULL!
197	31	#NULL!	#NULL!	Male	Married	Nupe		Nurse		FMC	Diploma		Islam		84000	#NULL!	Yes	Yes	Yes	Yes	Yes	Yes	Yes	Yes	Yes	Yes	Yes	Yes	Yes	Yes	Yes	Yes	Yes	Yes	Yes	#NULL!	Yes	Yes	#NULL!	Yes	Yes	Yes	Yes	no	Yes	26	#NULL!	#NULL!	#NULL!
198	48	#NULL!	#NULL!	Male	Married	Nupe		Nurse		FMC	Bachelors		Islam		250000	#NULL!	Yes	Yes	Yes	Yes	Yes	Yes	Yes	Yes	Yes	Yes	Yes	Yes	Yes	Yes	Yes	Yes	Yes	Yes	Yes	#NULL!	Yes	Yes	#NULL!	Yes	Yes	Yes	Yes	no	no	25	#NULL!	#NULL!	#NULL!
199	30	#NULL!	#NULL!	Male	Single	Nupe		Nurse		FMC	Bachelors		Christianity		70000	#NULL!	Yes	Yes	Yes	Yes	Yes	Yes	Yes	Yes	Yes	Yes	Yes	Yes	Yes	Yes	Yes	Yes	Yes	Yes	Yes	#NULL!	Yes	Yes	#NULL!	Yes	Yes	Yes	Yes	no	no	25	#NULL!	#NULL!	#NULL!
200	38	#NULL!	#NULL!	Male	Married	Yoruba		Nurse		FMC	Bachelors		Christianity		180000	#NULL!	Yes	Yes	Yes	Yes	Yes	Yes	Yes	Yes	no	Yes	Yes	Yes	Yes	Yes	Yes	Yes	Yes	Yes	Yes	#NULL!	I dont know	Yes	#NULL!	Yes	Yes	no	Yes	no	no	22	#NULL!	#NULL!	#NULL!
201	34	#NULL!	#NULL!	Female	Married	Igbo		Nurse		FMC	Diploma		Christianity		50000	#NULL!	Yes	Yes	Yes	Yes	Yes	Yes	Yes	Yes	Yes	Yes	Yes	Yes	I dont know	Yes	Yes	Yes	Yes	I dont know	Yes	#NULL!	Yes	Yes	#NULL!	Yes	I dont know	no	Yes	no	I dont know	21	#NULL!	yes	#NULL!
202	54	#NULL!	#NULL!	Female	Married	Yoruba		Nurse		FMC	Bachelors		Christianity		300000	#NULL!	Yes	Yes	Yes	I dont know	Yes	Yes	Yes	Yes	Yes	Yes	Yes	Yes	no	Yes	Yes	I dont know	Yes	Yes	Yes	#NULL!	Yes	Yes	#NULL!	Yes	no	I dont know	Yes	no	no	21	#NULL!	#NULL!	#NULL!
203	30	#NULL!	#NULL!	Male	Married	Nupe		Nurse		FMC	Diploma		Islam		100000	#NULL!	Yes	Yes	Yes	Yes	Yes	Yes	Yes	Yes	I dont know	Yes	Yes	Yes	Yes	no	Yes	Yes	Yes	Yes	Yes	#NULL!	Yes	Yes	#NULL!	Yes	Yes	Yes	Yes	no	no	23	#NULL!	#NULL!	#NULL!
204	45	#NULL!	#NULL!	Female	Married	Nupe		Nurse		FMC	Postgraduate diploma		Christianity		200000	#NULL!	Yes	Yes	Yes	Yes	no	Yes	Yes	Yes	Yes	Yes	Yes	Yes	Yes	Yes	Yes	Yes	Yes	Yes	no	#NULL!	Yes	Yes	#NULL!	Yes	Yes	Yes	Yes	no	no	23	#NULL!	#NULL!	#NULL!
205	47	#NULL!	#NULL!	Male	Married	Nupe		Nurse		FMC	Diploma		Christianity		300000	#NULL!	Yes	Yes	Yes	Yes	Yes	Yes	Yes	Yes	Yes	Yes	Yes	Yes	Yes	Yes	no	Yes	Yes	Yes	Yes	#NULL!	Yes	Yes	#NULL!	Yes	Yes	no	Yes	no	no	23	#NULL!	#NULL!	#NULL!
206	30	#NULL!	#NULL!	Female	Married	Nupe		Nurse		FMC	Bachelors		Islam		85000	#NULL!	Yes	Yes	Yes	Yes	Yes	Yes	Yes	Yes	I dont know	Yes	Yes	Yes	Yes	Yes	Yes	I dont know	Yes	Yes	Yes	#NULL!	Yes	Yes	#NULL!	Yes	Yes	Yes	Yes	no	no	23	#NULL!	#NULL!	#NULL!
207	41	#NULL!	#NULL!	Female	Married	Nupe		Nurse		FMC	Bachelors		Christianity		168000	#NULL!	Yes	Yes	Yes	Yes	Yes	Yes	Yes	Yes	Yes	Yes	Yes	Yes	Yes	Yes	Yes	Yes	Yes	Yes	Yes	#NULL!	Yes	Yes	#NULL!	Yes	Yes	Yes	Yes	no	no	25	#NULL!	#NULL!	#NULL!
208	38	#NULL!	#NULL!	Male	Married	Nupe		Nurse		FMC	Postgraduate diploma		Islam		165000	#NULL!	Yes	Yes	Yes	Yes	Yes	Yes	Yes	Yes	Yes	no	no	Yes	Yes	Yes	no	no	no	I dont know	no	#NULL!	I dont know	I dont know	#NULL!	Yes	Yes	I dont know	I dont know	I dont know	I dont know	14	#NULL!	#NULL!	#NULL!
209	43	#NULL!	#NULL!	Female	Married	Nupe		Nurse		FMC	Diploma		Islam		70000	#NULL!	Yes	Yes	Yes	Yes	Yes	Yes	Yes	Yes	Yes	Yes	Yes	Yes	no	Yes	Yes	Yes	Yes	Yes	Yes	#NULL!	Yes	Yes	#NULL!	Yes	Yes	no	Yes	Yes	no	24	#NULL!	#NULL!	#NULL!
210	28	#NULL!	#NULL!	Male	Single	Nupe		Nurse		FMC	Diploma		Islam		73000	#NULL!	Yes	Yes	Yes	Yes	Yes	Yes	Yes	Yes	no	Yes	Yes	Yes	Yes	Yes	Yes	Yes	Yes	Yes	Yes	#NULL!	Yes	Yes	#NULL!	Yes	no	no	Yes	no	no	22	#NULL!	#NULL!	#NULL!
211	42	#NULL!	#NULL!	Female	Married	Nupe		Nurse		FMC	Bachelors		Christianity		160000	#NULL!	Yes	Yes	Yes	Yes	Yes	Yes	Yes	Yes	I dont know	Yes	Yes	Yes	Yes	I dont know	Yes	Yes	Yes	Yes	Yes	#NULL!	Yes	Yes	#NULL!	Yes	Yes	I dont know	Yes	no	no	24	#NULL!	#NULL!	#NULL!
212	43	#NULL!	#NULL!	Female	seperated	Yoruba		Nurse		FMC	Bachelors		Christianity		340000	#NULL!	Yes	Yes	Yes	Yes	Yes	Yes	Yes	Yes	Yes	Yes	Yes	Yes	Yes	Yes	Yes	Yes	Yes	Yes	Yes	#NULL!	Yes	Yes	#NULL!	Yes	no	Yes	Yes	no	no	24	#NULL!	#NULL!	#NULL!
213	24	#NULL!	#NULL!	Male	Single	Nupe		Nurse		FMC	Diploma		Islam		60000	#NULL!	Yes	no	Yes	Yes	Yes	Yes	Yes	Yes	Yes	Yes	Yes	Yes	Yes	Yes	Yes	Yes	Yes	Yes	Yes	#NULL!	Yes	Yes	#NULL!	Yes	Yes	Yes	Yes	Yes	Yes	26	#NULL!	#NULL!	#NULL!
214	29	#NULL!	#NULL!	Male	Single	Nupe		Nurse		FMC	Diploma		Islam		128000	#NULL!	Yes	Yes	Yes	Yes	Yes	Yes	Yes	I dont know	Yes	Yes	I dont know	Yes	Yes	Yes	Yes	Yes	I dont know	Yes	Yes	#NULL!	I dont know	I dont know	#NULL!	Yes	I dont know	Yes	Yes	Yes	I dont know	20	#NULL!	#NULL!	#NULL!
215	35	#NULL!	#NULL!	Female	Married	Nupe		Nurse		FMC	Bachelors		Christianity		160000	#NULL!	Yes	Yes	Yes	Yes	Yes	Yes	Yes	Yes	Yes	Yes	Yes	Yes	Yes	I dont know	Yes	Yes	Yes	Yes	Yes	#NULL!	Yes	Yes	#NULL!	Yes	Yes	Yes	Yes	no	no	25	#NULL!	#NULL!	#NULL!
216	29	#NULL!	#NULL!	Male	Single	#NULL!	gbagyi	Nurse		FMC	Bachelors		Islam		105000	#NULL!	Yes	Yes	Yes	Yes	Yes	Yes	Yes	Yes	Yes	Yes	Yes	Yes	I dont know	Yes	Yes	Yes	Yes	Yes	Yes	#NULL!	Yes	Yes	#NULL!	Yes	no	no	Yes	no	no	22	#NULL!	#NULL!	#NULL!
217	28	#NULL!	#NULL!	Female	Single	#NULL!	oworo	Nurse		FMC	Bachelors		Christianity		105000	#NULL!	Yes	Yes	Yes	Yes	Yes	Yes	Yes	Yes	Yes	Yes	Yes	Yes	Yes	Yes	Yes	Yes	Yes	Yes	Yes	#NULL!	Yes	Yes	#NULL!	Yes	Yes	I dont know	Yes	no	no	25	#NULL!	#NULL!	#NULL!
218	29	#NULL!	#NULL!	Female	Single	Nupe		Nurse		FMC	Bachelors		Islam		108000	#NULL!	Yes	Yes	Yes	I dont know	Yes	I dont know	Yes	Yes	Yes	Yes	Yes	Yes	Yes	Yes	no	I dont know	Yes	Yes	Yes	#NULL!	Yes	Yes	#NULL!	Yes	no	I dont know	Yes	no	no	19	#NULL!	#NULL!	#NULL!
219	26	#NULL!	#NULL!	Female	Single	#NULL!	edo	laboratory		FMC	Bachelors		Christianity		124000	#NULL!	Yes	Yes	Yes	I dont know	Yes	Yes	Yes	Yes	Yes	Yes	Yes	Yes	Yes	Yes	Yes	Yes	Yes	Yes	I dont know	#NULL!	Yes	Yes	#NULL!	Yes	Yes	Yes	Yes	no	I dont know	24	#NULL!	#NULL!	#NULL!
220	25	#NULL!	#NULL!	Male	Single	Nupe		Nurse		FMC	Diploma		Islam		107000	#NULL!	Yes	Yes	Yes	Yes	no	Yes	Yes	Yes	Yes	Yes	Yes	Yes	Yes	no	Yes	Yes	Yes	no	Yes	#NULL!	Yes	Yes	#NULL!	Yes	Yes	no	Yes	no	Yes	20	#NULL!	#NULL!	#NULL!
221	39	#NULL!	#NULL!	Female	Married	Yoruba		Nurse		FMC	Diploma		Islam		130000	#NULL!	Yes	Yes	Yes	Yes	Yes	Yes	Yes	Yes	Yes	Yes	Yes	Yes	Yes	Yes	Yes	Yes	Yes	Yes	Yes	#NULL!	Yes	Yes	#NULL!	Yes	Yes	Yes	Yes	no	no	25	#NULL!	#NULL!	#NULL!
222	27	#NULL!	#NULL!	Male	Single	Yoruba		Nurse		FMC	Diploma		Christianity		80000	#NULL!	Yes	Yes	Yes	Yes	Yes	Yes	Yes	Yes	I dont know	Yes	Yes	Yes	no	Yes	I dont know	Yes	Yes	Yes	no	#NULL!	Yes	Yes	#NULL!	Yes	Yes	Yes	Yes	Yes	Yes	23	#NULL!	#NULL!	#NULL!
223	48	#NULL!	#NULL!	Female	Married	Yoruba		Nurse		FMC	masters		Christianity		300000	#NULL!	Yes	I dont know	I dont know	I dont know	Yes	I dont know	Yes	Yes	Yes	Yes	Yes	Yes	Yes	Yes	Yes	I dont know	Yes	Yes	Yes	#NULL!	I dont know	I dont know	#NULL!	Yes	Yes	I dont know	Yes	no	no	18	#NULL!	#NULL!	#NULL!
224	25	#NULL!	#NULL!	Female	Single	Nupe		Nurse		FMC	Diploma		Islam		80000	#NULL!	Yes	Yes	Yes	Yes	Yes	Yes	Yes	Yes	Yes	Yes	Yes	Yes	Yes	Yes	Yes	Yes	Yes	Yes	Yes	#NULL!	Yes	Yes	#NULL!	Yes	Yes	Yes	Yes	no	no	25	#NULL!	#NULL!	#NULL!
225	26	#NULL!	#NULL!	Male	Single	Nupe		Nurse		FMC	Bachelors		Islam		60000	#NULL!	Yes	Yes	Yes	Yes	Yes	Yes	Yes	Yes	Yes	Yes	Yes	Yes	Yes	Yes	Yes	Yes	Yes	Yes	Yes	#NULL!	Yes	Yes	#NULL!	Yes	no	Yes	Yes	no	no	24	#NULL!	#NULL!	#NULL!
226	27	#NULL!	#NULL!	Male	Single	Yoruba		Nurse		FMC	Bachelors		Christianity		80000	#NULL!	Yes	Yes	Yes	Yes	Yes	Yes	Yes	Yes	Yes	Yes	Yes	Yes	no	Yes	Yes	Yes	Yes	Yes	Yes	#NULL!	Yes	Yes	#NULL!	Yes	Yes	Yes	Yes	no	no	24	#NULL!	#NULL!	#NULL!
227	27	#NULL!	#NULL!	Male	Married	Nupe		Nurse		FMC	Bachelors		Islam		80000	#NULL!	Yes	Yes	Yes	Yes	Yes	Yes	Yes	Yes	Yes	Yes	Yes	Yes	Yes	Yes	Yes	Yes	Yes	Yes	I dont know	#NULL!	Yes	Yes	#NULL!	Yes	Yes	Yes	Yes	Yes	I dont know	25	#NULL!	#NULL!	#NULL!
228	40	#NULL!	#NULL!	Female	Married	#NULL!	igala	Nurse		FMC	Diploma		Christianity		70000	#NULL!	Yes	Yes	Yes	Yes	Yes	Yes	Yes	Yes	Yes	Yes	Yes	Yes	Yes	Yes	Yes	Yes	Yes	Yes	Yes	#NULL!	Yes	Yes	#NULL!	Yes	Yes	Yes	Yes	no	no	25	#NULL!	yes	#NULL!
229	44	#NULL!	#NULL!	Female	Married	#NULL!	afema	Nurse		FMC	masters		Islam		340000	#NULL!	Yes	Yes	Yes	Yes	Yes	Yes	Yes	Yes	Yes	Yes	Yes	Yes	no	Yes	Yes	Yes	Yes	Yes	Yes	#NULL!	Yes	Yes	#NULL!	Yes	Yes	no	Yes	no	no	23	#NULL!	#NULL!	#NULL!
230	46	#NULL!	#NULL!	Male	Single	Hausa		Nurse		FMC	Bachelors		Christianity		141000	#NULL!	Yes	Yes	Yes	Yes	Yes	Yes	Yes	Yes	Yes	Yes	Yes	Yes	Yes	Yes	Yes	Yes	Yes	Yes	Yes	#NULL!	Yes	Yes	#NULL!	Yes	Yes	no	Yes	no	no	24	#NULL!	yes	#NULL!
231	43	#NULL!	#NULL!	Male	Married	Nupe		Nurse		FMC	Bachelors		Islam		250000	#NULL!	Yes	Yes	Yes	Yes	Yes	Yes	Yes	Yes	Yes	Yes	Yes	Yes	Yes	Yes	Yes	Yes	Yes	Yes	Yes	#NULL!	Yes	Yes	#NULL!	Yes	Yes	Yes	Yes	no	no	25	#NULL!	#NULL!	#NULL!
232	38	#NULL!	#NULL!	Female	Married	Nupe		Nurse		FMC	Diploma		Islam		53000	#NULL!	Yes	Yes	Yes	no	Yes	Yes	Yes	Yes	Yes	Yes	Yes	Yes	Yes	Yes	Yes	Yes	Yes	Yes	Yes	#NULL!	Yes	Yes	#NULL!	Yes	Yes	Yes	Yes	Yes	no	25	#NULL!	#NULL!	#NULL!
233	42	#NULL!	#NULL!	Male	Married	Yoruba		Nurse		FMC	Bachelors		Christianity		140000	#NULL!	Yes	Yes	Yes	Yes	Yes	I dont know	Yes	Yes	I dont know	Yes	Yes	Yes	Yes	Yes	Yes	Yes	Yes	Yes	Yes	#NULL!	Yes	Yes	#NULL!	Yes	Yes	no	Yes	no	no	22	#NULL!	#NULL!	#NULL!
234	44	#NULL!	#NULL!	Female	Married	Nupe		Nurse		FMC	Diploma		Islam		85000	#NULL!	I dont know	Yes	Yes	Yes	Yes	Yes	Yes	Yes	Yes	Yes	Yes	Yes	Yes	Yes	no	Yes	Yes	no	no	#NULL!	Yes	no	#NULL!	Yes	Yes	Yes	Yes	Yes	no	21	#NULL!	#NULL!	#NULL!
235	47	#NULL!	#NULL!	Female	Married	Nupe		Nurse		FMC	Diploma		Islam		120000	#NULL!	I dont know	Yes	Yes	I dont know	Yes	Yes	Yes	Yes	Yes	I dont know	Yes	I dont know	no	Yes	Yes	no	Yes	Yes	no	#NULL!	Yes	no	#NULL!	I dont know	Yes	Yes	Yes	no	no	16	#NULL!	#NULL!	#NULL!
236	43	#NULL!	#NULL!	Female	widowed	Nupe		Nurse		FMC	Bachelors		Islam		172000	#NULL!	Yes	Yes	Yes	Yes	Yes	Yes	Yes	Yes	Yes	Yes	Yes	Yes	Yes	Yes	Yes	Yes	Yes	Yes	Yes	#NULL!	Yes	Yes	#NULL!	Yes	Yes	Yes	Yes	Yes	Yes	27	#NULL!	#NULL!	#NULL!
237	43	#NULL!	#NULL!	Female	Married	Yoruba		Nurse		FMC	Diploma		Islam		135000	#NULL!	Yes	Yes	Yes	Yes	Yes	Yes	Yes	Yes	Yes	Yes	Yes	Yes	Yes	Yes	Yes	Yes	Yes	Yes	Yes	#NULL!	Yes	Yes	#NULL!	Yes	Yes	no	no	Yes	Yes	27	#NULL!	#NULL!	#NULL!
238	47	#NULL!	#NULL!	Male	Married	Nupe		Nurse		FMC	Diploma		Islam		190000	#NULL!	Yes	Yes	Yes	Yes	Yes	Yes	Yes	Yes	Yes	Yes	Yes	Yes	no	no	Yes	Yes	Yes	Yes	Yes	#NULL!	Yes	no	#NULL!	Yes	Yes	Yes	Yes	Yes	no	23	#NULL!	yes	#NULL!
239	41	#NULL!	#NULL!	Female	Married	Nupe		Nurse		FMC	Diploma		Islam		96000	#NULL!	Yes	Yes	Yes	Yes	Yes	Yes	Yes	Yes	no	Yes	Yes	Yes	Yes	Yes	Yes	Yes	Yes	Yes	Yes	#NULL!	Yes	Yes	#NULL!	Yes	Yes	Yes	Yes	Yes	no	25	#NULL!	#NULL!	#NULL!
240	45	#NULL!	#NULL!	Female	Married	#NULL!	igala	Nurse		FMC	Diploma		Christianity		200000	#NULL!	Yes	Yes	Yes	Yes	Yes	Yes	Yes	Yes	Yes	Yes	Yes	Yes	Yes	Yes	Yes	Yes	Yes	Yes	Yes	#NULL!	Yes	Yes	#NULL!	Yes	Yes	Yes	Yes	Yes	Yes	27	#NULL!	#NULL!	#NULL!
241	39	#NULL!	#NULL!	Female	seperated	Nupe		Nurse		FMC	masters		Islam		165000	#NULL!	Yes	Yes	Yes	Yes	Yes	Yes	Yes	I dont know	I dont know	Yes	Yes	Yes	Yes	Yes	Yes	Yes	I dont know	Yes	Yes	#NULL!	no	Yes	#NULL!	Yes	Yes	Yes	Yes	Yes	Yes	23	#NULL!	#NULL!	#NULL!
242	46	#NULL!	#NULL!	Male	Married	Yoruba		Nurse		FMC	Bachelors		Islam		400000	#NULL!	Yes	I dont know	Yes	Yes	no	no	Yes	Yes	I dont know	Yes	Yes	Yes	I dont know	Yes	Yes	Yes	Yes	Yes	Yes	#NULL!	Yes	Yes	#NULL!	no	Yes	Yes	Yes	no	no	19	#NULL!	#NULL!	#NULL!
243	46	#NULL!	#NULL!	Male	Married	Yoruba		Nurse		FMC	Bachelors		Islam		400000	#NULL!	Yes	I dont know	Yes	Yes	no	no	Yes	Yes	I dont know	Yes	Yes	Yes	I dont know	Yes	Yes	Yes	Yes	Yes	Yes	#NULL!	Yes	Yes	#NULL!	no	Yes	Yes	Yes	no	no	19	#NULL!	#NULL!	#NULL!
244	54	#NULL!	#NULL!	Female	Married	Nupe		Nurse		FMC	Postgraduate diploma		Christianity		300000	#NULL!	Yes	Yes	Yes	Yes	Yes	Yes	Yes	Yes	Yes	Yes	Yes	Yes	Yes	Yes	Yes	Yes	Yes	Yes	Yes	#NULL!	Yes	Yes	#NULL!	Yes	Yes	Yes	Yes	Yes	no	26	#NULL!	yes	#NULL!
245	54	#NULL!	#NULL!	Female	Married	Nupe		Nurse		FMC	Postgraduate diploma		Christianity		200000	#NULL!	Yes	Yes	Yes	Yes	Yes	Yes	Yes	Yes	Yes	Yes	Yes	Yes	Yes	Yes	Yes	Yes	Yes	Yes	Yes	#NULL!	Yes	Yes	#NULL!	Yes	Yes	Yes	Yes	I dont know	no	25	#NULL!	yes	#NULL!
246	52	#NULL!	#NULL!	Female	Married	Nupe		Nurse		FMC	Bachelors		Islam		152000	#NULL!	Yes	Yes	Yes	Yes	Yes	Yes	Yes	Yes	Yes	Yes	Yes	Yes	Yes	Yes	Yes	Yes	Yes	Yes	Yes	#NULL!	Yes	Yes	#NULL!	Yes	Yes	Yes	Yes	Yes	Yes	27	#NULL!	#NULL!	#NULL!
247	36	#NULL!	#NULL!	Female	Single	Nupe		Nurse		FMC	Diploma		Christianity		60000	#NULL!	Yes	Yes	I dont know	Yes	Yes	Yes	Yes	Yes	Yes	Yes	Yes	Yes	Yes	Yes	Yes	I dont know	Yes	Yes	I dont know	#NULL!	Yes	Yes	#NULL!	Yes	I dont know	I dont know	Yes	no	I dont know	21	#NULL!	#NULL!	#NULL!
248	26	#NULL!	#NULL!	Female	Single	Nupe		Nurse		FMC	Diploma		Christianity		60000	#NULL!	Yes	Yes	Yes	Yes	Yes	Yes	Yes	Yes	Yes	Yes	Yes	Yes	Yes	Yes	Yes	I dont know	Yes	Yes	I dont know	#NULL!	Yes	Yes	#NULL!	Yes	I dont know	I dont know	Yes	no	I dont know	21	#NULL!	#NULL!	#NULL!
249	39	#NULL!	#NULL!	Female	Married	Nupe		Nurse		FMC	Diploma		Islam		130000	#NULL!	Yes	Yes	no	Yes	Yes	Yes	Yes	Yes	Yes	Yes	Yes	Yes	Yes	Yes	Yes	Yes	Yes	Yes	Yes	#NULL!	Yes	Yes	#NULL!	Yes	Yes	Yes	Yes	Yes	no	25	#NULL!	#NULL!	#NULL!
250	42	#NULL!	#NULL!	Male	Married	Yoruba		Nurse		FMC	Bachelors		Christianity		200000	#NULL!	Yes	Yes	Yes	Yes	Yes	no	Yes	Yes	no	Yes	Yes	Yes	Yes	Yes	Yes	Yes	Yes	Yes	Yes	#NULL!	Yes	Yes	#NULL!	no	Yes	Yes	Yes	no	no	22	#NULL!	#NULL!	#NULL!
251	35	#NULL!	#NULL!	Female	Single	Nupe		Nurse		FMC	Bachelors		Islam		198000	#NULL!	Yes	Yes	Yes	Yes	Yes	Yes	Yes	Yes	Yes	Yes	Yes	Yes	Yes	Yes	Yes	Yes	Yes	Yes	Yes	#NULL!	Yes	Yes	#NULL!	Yes	Yes	Yes	Yes	no	no	25	#NULL!	#NULL!	#NULL!
252	38	#NULL!	#NULL!	Male	Married	Yoruba		Nurse		FMC	Bachelors		Christianity		135000	#NULL!	Yes	Yes	Yes	Yes	Yes	no	Yes	Yes	no	Yes	Yes	Yes	I dont know	Yes	Yes	Yes	Yes	Yes	I dont know	#NULL!	Yes	Yes	#NULL!	Yes	Yes	Yes	Yes	no	no	21	#NULL!	yes	#NULL!
253	43	#NULL!	#NULL!	Female	Married	Nupe		Nurse		FMC	Diploma		Islam		149800	#NULL!	Yes	no	Yes	Yes	no	Yes	Yes	Yes	Yes	Yes	Yes	Yes	Yes	Yes	no	I dont know	Yes	I dont know	Yes	#NULL!	Yes	Yes	#NULL!	Yes	Yes	Yes	Yes	no	no	20	#NULL!	#NULL!	#NULL!
254	38	#NULL!	#NULL!	Female	Single	Nupe		Nurse		FMC	Diploma		Islam		135000	#NULL!	Yes	Yes	Yes	Yes	Yes	Yes	Yes	Yes	Yes	Yes	Yes	Yes	Yes	Yes	Yes	Yes	Yes	Yes	I dont know	#NULL!	Yes	Yes	#NULL!	Yes	Yes	Yes	I dont know	Yes	Yes	25	#NULL!	#NULL!	#NULL!
255	34	#NULL!	#NULL!	Female	Single	Nupe		Nurse		FMC	Bachelors		Islam		164000	#NULL!	Yes	Yes	Yes	Yes	no	Yes	Yes	Yes	Yes	Yes	Yes	Yes	Yes	Yes	Yes	Yes	Yes	Yes	Yes	#NULL!	Yes	Yes	#NULL!	Yes	Yes	no	no	no	no	22	#NULL!	#NULL!	#NULL!
256	53	#NULL!	#NULL!	Male	Married	Nupe		Nurse		FMC	Diploma		Islam		525000	#NULL!	Yes	Yes	Yes	Yes	Yes	Yes	Yes	Yes	Yes	Yes	Yes	Yes	Yes	Yes	Yes	Yes	Yes	no	Yes	#NULL!	Yes	Yes	#NULL!	Yes	no	Yes	Yes	Yes	no	24	#NULL!	yes	#NULL!
257	30	#NULL!	#NULL!	Male	Single	Nupe		Nurse		FMC	Diploma		Islam		150000	#NULL!	Yes	Yes	Yes	Yes	Yes	Yes	Yes	Yes	Yes	Yes	Yes	Yes	Yes	Yes	Yes	Yes	Yes	Yes	Yes	#NULL!	Yes	Yes	#NULL!	Yes	no	Yes	Yes	no	no	24	#NULL!	#NULL!	#NULL!
258	44	#NULL!	#NULL!	Male	Married	Nupe		Nurse		FMC	Postgraduate diploma		Islam		250000	#NULL!	Yes	Yes	Yes	Yes	Yes	Yes	Yes	Yes	Yes	Yes	Yes	Yes	Yes	I dont know	I dont know	Yes	Yes	Yes	I dont know	#NULL!	I dont know	I dont know	#NULL!	Yes	Yes	I dont know	Yes	no	no	20	#NULL!	#NULL!	#NULL!
259	58	#NULL!	#NULL!	Male	Married	Nupe		Nurse		FMC	Bachelors		Islam		300000	#NULL!	Yes	Yes	Yes	Yes	Yes	Yes	Yes	Yes	Yes	Yes	Yes	Yes	Yes	Yes	Yes	Yes	Yes	Yes	Yes	#NULL!	no	Yes	#NULL!	Yes	Yes	Yes	Yes	no	no	24	#NULL!	#NULL!	yes
260	31	#NULL!	#NULL!	Female	Single	Nupe		Nurse		FMC	Diploma		Islam		180000	#NULL!	Yes	Yes	Yes	I dont know	Yes	I dont know	Yes	I dont know	I dont know	Yes	I dont know	I dont know	I dont know	Yes	Yes	I dont know	I dont know	I dont know	I dont know	#NULL!	I dont know	I dont know	#NULL!	I dont know	I dont know	I dont know	I dont know	I dont know	I dont know	8	#NULL!	#NULL!	#NULL!
261	39	#NULL!	#NULL!	Male	Married	Nupe		Nurse		FMC	Bachelors		Islam		135000	#NULL!	Yes	Yes	Yes	Yes	Yes	Yes	Yes	Yes	I dont know	Yes	Yes	Yes	Yes	Yes	no	Yes	Yes	Yes	Yes	#NULL!	Yes	Yes	#NULL!	Yes	Yes	Yes	Yes	no	no	23	#NULL!	#NULL!	#NULL!
262	39	#NULL!	#NULL!	Male	Married	Nupe		Nurse		FMC	Bachelors		Islam		52000	#NULL!	Yes	Yes	Yes	Yes	Yes	Yes	Yes	I dont know	Yes	Yes	Yes	Yes	Yes	Yes	Yes	Yes	Yes	Yes	Yes	#NULL!	Yes	Yes	#NULL!	Yes	Yes	Yes	Yes	Yes	Yes	26	#NULL!	yes	#NULL!
263	29	#NULL!	#NULL!	Male	Married	Nupe		Nurse		FMC	Diploma		Islam		42000	#NULL!	Yes	Yes	Yes	Yes	Yes	Yes	Yes	I dont know	Yes	Yes	Yes	Yes	Yes	Yes	Yes	Yes	Yes	I dont know	Yes	#NULL!	Yes	Yes	#NULL!	Yes	Yes	Yes	I dont know	Yes	Yes	24	#NULL!	yes	#NULL!
264	47	#NULL!	#NULL!	Female	Married	Yoruba		Nurse		FMC	Bachelors		Christianity		170000	#NULL!	Yes	Yes	Yes	Yes	Yes	Yes	Yes	Yes	Yes	Yes	Yes	Yes	Yes	Yes	Yes	Yes	Yes	Yes	Yes	#NULL!	Yes	Yes	#NULL!	Yes	Yes	Yes	Yes	no	no	25	#NULL!	#NULL!	#NULL!
265	56	#NULL!	#NULL!	Female	Married	Yoruba		Nurse		FMC	Diploma		Christianity		200000	#NULL!	Yes	Yes	Yes	Yes	Yes	Yes	Yes	Yes	Yes	Yes	Yes	Yes	Yes	Yes	Yes	Yes	Yes	Yes	I dont know	#NULL!	I dont know	I dont know	#NULL!	no	I dont know	I dont know	I dont know	I dont know	I dont know	18	#NULL!	#NULL!	#NULL!
266	39	#NULL!	#NULL!	Female	Married	Yoruba		Nurse		FMC	Postgraduate diploma		Islam		130000	#NULL!	Yes	Yes	Yes	no	Yes	Yes	Yes	Yes	no	Yes	Yes	Yes	no	Yes	Yes	Yes	Yes	Yes	Yes	#NULL!	Yes	Yes	#NULL!	Yes	no	Yes	Yes	no	no	21	#NULL!	#NULL!	#NULL!
267	41	#NULL!	#NULL!	Female	Married	Yoruba		Nurse		FMC	Diploma		Christianity		155000	#NULL!	Yes	Yes	Yes	Yes	Yes	Yes	Yes	Yes	no	Yes	Yes	Yes	Yes	Yes	Yes	Yes	Yes	Yes	Yes	#NULL!	Yes	Yes	#NULL!	Yes	Yes	Yes	Yes	no	no	24	#NULL!	#NULL!	#NULL!
268	30	#NULL!	#NULL!	Female	Married	Nupe		Nurse		FMC	Bachelors		Christianity		87000	#NULL!	Yes	Yes	Yes	Yes	Yes	Yes	Yes	Yes	no	Yes	Yes	Yes	Yes	Yes	Yes	Yes	Yes	Yes	I dont know	#NULL!	Yes	Yes	#NULL!	Yes	Yes	Yes	Yes	Yes	Yes	26	#NULL!	#NULL!	#NULL!
269	44	#NULL!	#NULL!	Male	Married	Nupe		Nurse		FMC	Bachelors		Islam		100000	#NULL!	Yes	Yes	Yes	Yes	Yes	Yes	Yes	Yes	Yes	Yes	Yes	Yes	Yes	Yes	Yes	Yes	Yes	Yes	Yes	#NULL!	Yes	Yes	#NULL!	Yes	no	no	Yes	no	no	23	#NULL!	#NULL!	#NULL!
270	39	#NULL!	#NULL!	Female	Single	Yoruba		Nurse		FMC	Bachelors		Christianity		83000	#NULL!	Yes	Yes	Yes	I dont know	Yes	Yes	Yes	Yes	Yes	Yes	Yes	Yes	Yes	Yes	Yes	Yes	Yes	Yes	Yes	#NULL!	Yes	Yes	#NULL!	Yes	no	no	Yes	no	no	23	#NULL!	#NULL!	#NULL!
271	47	#NULL!	#NULL!	Male	Married	Hausa		Nurse		FMC	Bachelors		Islam		230000	#NULL!	Yes	Yes	Yes	Yes	no	Yes	Yes	Yes	Yes	Yes	Yes	Yes	Yes	Yes	Yes	Yes	Yes	Yes	Yes	#NULL!	Yes	Yes	#NULL!	Yes	Yes	Yes	Yes	no	no	24	#NULL!	#NULL!	#NULL!
272	48	#NULL!	#NULL!	Female	Married	Nupe		Nurse		FMC	Diploma		Christianity		300000	#NULL!	Yes	Yes	Yes	Yes	Yes	Yes	Yes	Yes	Yes	Yes	Yes	Yes	Yes	Yes	Yes	Yes	Yes	Yes	Yes	#NULL!	Yes	Yes	#NULL!	Yes	Yes	Yes	Yes	no	Yes	26	#NULL!	#NULL!	#NULL!
273	52	#NULL!	#NULL!	Female	Single	Igbo		Nurse		FMC	Bachelors		Christianity		300000	#NULL!	Yes	Yes	Yes	Yes	Yes	Yes	Yes	Yes	Yes	Yes	Yes	I dont know	Yes	Yes	Yes	Yes	Yes	Yes	I dont know	#NULL!	Yes	Yes	#NULL!	Yes	Yes	Yes	Yes	no	no	24	#NULL!	#NULL!	#NULL!
274	32	#NULL!	#NULL!	Male	Married	#NULL!	esan	Nurse		FMC	Bachelors		Christianity		160000	#NULL!	Yes	Yes	Yes	Yes	Yes	no	Yes	Yes	Yes	Yes	Yes	Yes	no	I dont know	Yes	Yes	Yes	Yes	Yes	#NULL!	Yes	Yes	#NULL!	Yes	no	Yes	Yes	no	no	21	#NULL!	#NULL!	#NULL!
275	30	#NULL!	#NULL!	Female	Single	Yoruba		Nurse		FMC	Bachelors		Islam		270000	#NULL!	Yes	Yes	Yes	Yes	Yes	Yes	Yes	Yes	I dont know	Yes	Yes	Yes	Yes	Yes	Yes	Yes	Yes	Yes	Yes	#NULL!	Yes	Yes	#NULL!	Yes	Yes	Yes	Yes	no	no	24	#NULL!	#NULL!	#NULL!
276	56	#NULL!	#NULL!	Female	Married	Nupe		Nurse		FMC	masters		Christianity		310000	#NULL!	Yes	Yes	Yes	I dont know	Yes	Yes	Yes	Yes	Yes	Yes	Yes	Yes	Yes	I dont know	Yes	Yes	Yes	Yes	Yes	#NULL!	Yes	Yes	#NULL!	Yes	Yes	Yes	Yes	no	no	25	#NULL!	yes	#NULL!
277	37	#NULL!	#NULL!	Male	Married	Nupe		Nurse		FMC	Bachelors		Islam		120000	#NULL!	Yes	Yes	Yes	Yes	Yes	Yes	Yes	I dont know	Yes	Yes	Yes	Yes	Yes	Yes	Yes	Yes	Yes	Yes	Yes	#NULL!	Yes	Yes	#NULL!	Yes	Yes	Yes	Yes	Yes	Yes	26	#NULL!	yes	#NULL!
278	43	#NULL!	#NULL!	Male	Married	Yoruba		Nurse		FMC	Diploma		Christianity		160000	#NULL!	Yes	Yes	Yes	Yes	Yes	Yes	Yes	Yes	Yes	Yes	Yes	Yes	Yes	Yes	Yes	Yes	Yes	Yes	Yes	#NULL!	Yes	Yes	#NULL!	Yes	Yes	Yes	Yes	Yes	Yes	26	#NULL!	#NULL!	#NULL!
279	36	#NULL!	#NULL!	Male	Married	Nupe		Nurse		FMC	Bachelors		Islam		145000	#NULL!	Yes	Yes	Yes	Yes	no	Yes	Yes	Yes	Yes	Yes	Yes	Yes	Yes	Yes	Yes	Yes	Yes	Yes	Yes	#NULL!	Yes	Yes	#NULL!	Yes	Yes	Yes	Yes	no	no	24	#NULL!	#NULL!	#NULL!
280	30	#NULL!	#NULL!	Male	Married	Yoruba		Nurse		FMC	Bachelors		Christianity		200000	#NULL!	Yes	Yes	Yes	Yes	no	Yes	Yes	Yes	no	Yes	Yes	Yes	no	no	Yes	Yes	Yes	I dont know	I dont know	#NULL!	Yes	Yes	#NULL!	Yes	no	no	Yes	no	no	19	#NULL!	#NULL!	#NULL!
281	36	#NULL!	#NULL!	Male	Single	Igbo		Nurse		FMC	Bachelors		Christianity		157000	#NULL!	Yes	Yes	Yes	Yes	Yes	Yes	Yes	Yes	Yes	Yes	Yes	Yes	Yes	Yes	Yes	Yes	Yes	Yes	Yes	#NULL!	Yes	Yes	#NULL!	Yes	Yes	Yes	Yes	no	no	25	#NULL!	#NULL!	#NULL!
282	49	#NULL!	#NULL!	Female	Married	Yoruba		Nurse		FMC	Bachelors		Christianity		170000	#NULL!	Yes	Yes	Yes	Yes	Yes	Yes	Yes	Yes	Yes	Yes	Yes	Yes	Yes	Yes	Yes	Yes	Yes	Yes	Yes	#NULL!	Yes	Yes	#NULL!	Yes	Yes	Yes	Yes	no	no	25	#NULL!	#NULL!	#NULL!
283	46	#NULL!	#NULL!	Female	Married	Nupe		Nurse		FMC	Diploma		Christianity		150000	#NULL!	Yes	Yes	Yes	Yes	Yes	Yes	Yes	Yes	Yes	Yes	Yes	Yes	Yes	Yes	Yes	Yes	Yes	Yes	I dont know	#NULL!	Yes	Yes	#NULL!	Yes	no	no	Yes	no	I dont know	24	#NULL!	#NULL!	#NULL!
284	46	#NULL!	#NULL!	Male	Married	Nupe		Nurse		FMC	Diploma		Christianity		300000	#NULL!	Yes	Yes	Yes	Yes	Yes	Yes	Yes	Yes	Yes	Yes	Yes	Yes	Yes	Yes	no	Yes	Yes	Yes	Yes	#NULL!	Yes	Yes	#NULL!	Yes	Yes	no	Yes	no	no	23	#NULL!	#NULL!	#NULL!
285	32	#NULL!	#NULL!	Male	Single	Nupe		Nurse		FMC	Bachelors		Islam		260000	#NULL!	Yes	Yes	Yes	Yes	Yes	Yes	Yes	Yes	Yes	Yes	Yes	Yes	Yes	Yes	Yes	Yes	Yes	Yes	Yes	#NULL!	Yes	Yes	#NULL!	Yes	Yes	Yes	Yes	Yes	no	26	#NULL!	#NULL!	#NULL!
286	35	#NULL!	#NULL!	Male	Single	Nupe		Nurse		FMC	Diploma		Islam		157000	#NULL!	Yes	Yes	Yes	Yes	no	Yes	Yes	Yes	Yes	Yes	Yes	Yes	Yes	Yes	no	Yes	Yes	no	Yes	#NULL!	Yes	Yes	#NULL!	Yes	Yes	no	Yes	no	Yes	22	#NULL!	#NULL!	#NULL!
287	39	#NULL!	#NULL!	Female	Married	Nupe		Nurse		FMC	Bachelors		Christianity		140000	#NULL!	Yes	Yes	Yes	Yes	Yes	Yes	Yes	Yes	Yes	Yes	Yes	Yes	Yes	Yes	Yes	Yes	Yes	Yes	Yes	#NULL!	Yes	Yes	#NULL!	Yes	Yes	Yes	Yes	no	no	25	#NULL!	#NULL!	#NULL!
288	34	#NULL!	#NULL!	Male	Married	Nupe		Nurse		FMC	Diploma		Islam		78000	#NULL!	Yes	Yes	Yes	Yes	Yes	Yes	Yes	I dont know	no	Yes	Yes	Yes	I dont know	no	I dont know	Yes	Yes	I dont know	no	#NULL!	no	no	#NULL!	Yes	Yes	Yes	Yes	Yes	no	17	#NULL!	#NULL!	#NULL!
289	31	#NULL!	#NULL!	Male	Single	Yoruba		Nurse		FMC	masters		Christianity		150000	#NULL!	Yes	Yes	I dont know	Yes	I dont know	no	Yes	Yes	I dont know	Yes	Yes	Yes	no	Yes	Yes	Yes	Yes	Yes	Yes	#NULL!	I dont know	Yes	#NULL!	Yes	Yes	Yes	Yes	no	no	19	#NULL!	#NULL!	#NULL!
290	56	#NULL!	#NULL!	Female	Married	Yoruba		Nurse		FMC	Bachelors		Islam		340000	#NULL!	Yes	Yes	Yes	Yes	Yes	Yes	Yes	Yes	Yes	Yes	Yes	Yes	Yes	Yes	Yes	Yes	Yes	Yes	Yes	#NULL!	Yes	Yes	#NULL!	Yes	Yes	Yes	Yes	no	no	25	#NULL!	#NULL!	#NULL!
291	40	#NULL!	#NULL!	Male	Married	Nupe		Nurse		FMC	Diploma		Islam		85000	#NULL!	I dont know	I dont know	I dont know	I dont know	Yes	Yes	Yes	Yes	Yes	Yes	Yes	Yes	Yes	Yes	I dont know	I dont know	I dont know	Yes	I dont know	#NULL!	I dont know	I dont know	#NULL!	Yes	Yes	I dont know	I dont know	I dont know	I dont know	14	#NULL!	#NULL!	#NULL!
292	48	#NULL!	#NULL!	Female	Married	Nupe		Nurse		FMC	Diploma		Islam		140000	#NULL!	Yes	Yes	Yes	Yes	Yes	Yes	Yes	Yes	Yes	Yes	Yes	Yes	Yes	Yes	Yes	Yes	Yes	Yes	no	#NULL!	no	Yes	#NULL!	Yes	Yes	Yes	Yes	Yes	no	24	#NULL!	#NULL!	#NULL!
293	41	#NULL!	#NULL!	Female	Married	Yoruba		Nurse		FMC	Bachelors		Christianity		138000	#NULL!	Yes	Yes	Yes	Yes	Yes	Yes	Yes	Yes	Yes	Yes	Yes	Yes	Yes	Yes	Yes	Yes	Yes	Yes	Yes	#NULL!	Yes	Yes	#NULL!	Yes	Yes	Yes	Yes	Yes	Yes	27	#NULL!	#NULL!	#NULL!
294	38	#NULL!	#NULL!	Male	Married	Igbo		Nurse		FMC	Diploma		Christianity		138000	#NULL!	no	Yes	Yes	Yes	Yes	Yes	Yes	Yes	I dont know	Yes	Yes	Yes	Yes	Yes	Yes	Yes	Yes	Yes	I dont know	#NULL!	Yes	Yes	#NULL!	Yes	Yes	Yes	Yes	no	no	22	#NULL!	#NULL!	#NULL!
295	31	#NULL!	#NULL!	Male	Single	Yoruba		Nurse		FMC	Diploma		Islam		121000	#NULL!	Yes	Yes	Yes	Yes	Yes	Yes	Yes	Yes	Yes	Yes	Yes	Yes	Yes	Yes	Yes	Yes	Yes	Yes	I dont know	#NULL!	Yes	Yes	#NULL!	Yes	Yes	Yes	Yes	no	no	24	#NULL!	#NULL!	#NULL!
296	51	#NULL!	#NULL!	Male	divorced	Yoruba		Nurse		FMC	Bachelors		Islam		340000	#NULL!	Yes	Yes	Yes	Yes	Yes	Yes	Yes	Yes	Yes	Yes	Yes	Yes	Yes	Yes	Yes	Yes	Yes	Yes	Yes	#NULL!	Yes	Yes	#NULL!	Yes	Yes	Yes	Yes	no	no	25	#NULL!	yes	#NULL!
297	49	#NULL!	#NULL!	Female	Married	Igbo		Nurse		FMC	Bachelors		Christianity		130000	#NULL!	Yes	Yes	Yes	Yes	Yes	Yes	Yes	Yes	I dont know	Yes	I dont know	Yes	no	Yes	Yes	Yes	I dont know	Yes	Yes	#NULL!	Yes	Yes	#NULL!	Yes	I dont know	I dont know	Yes	no	no	19	#NULL!	#NULL!	#NULL!
298	39	#NULL!	#NULL!	Female	Single	Yoruba		Nurse		FMC	Bachelors		Christianity		130000	#NULL!	Yes	Yes	Yes	Yes	Yes	Yes	Yes	Yes	no	Yes	Yes	Yes	no	Yes	Yes	Yes	Yes	I dont know	Yes	#NULL!	Yes	Yes	#NULL!	Yes	Yes	no	Yes	no	no	22	#NULL!	#NULL!	#NULL!
299	42	#NULL!	#NULL!	Female	Married	Yoruba		Nurse		FMC	Bachelors		Islam		181000	#NULL!	Yes	Yes	Yes	Yes	Yes	Yes	Yes	Yes	Yes	Yes	Yes	Yes	no	Yes	Yes	Yes	Yes	Yes	Yes	#NULL!	Yes	Yes	#NULL!	Yes	Yes	Yes	Yes	Yes	Yes	26	#NULL!	#NULL!	#NULL!
300	50	#NULL!	#NULL!	Female	Married	Yoruba		Nurse		FMC	masters		Christianity		250000	#NULL!	Yes	Yes	Yes	Yes	Yes	Yes	Yes	Yes	Yes	Yes	Yes	Yes	Yes	Yes	Yes	Yes	Yes	Yes	Yes	#NULL!	Yes	Yes	#NULL!	Yes	Yes	Yes	Yes	no	no	23	#NULL!	#NULL!	#NULL!
301	44	#NULL!	#NULL!	Female	Married	Yoruba		laboratory		FMC	Medical fellowship		Islam		105000	#NULL!	Yes	Yes	Yes	Yes	Yes	Yes	Yes	Yes	Yes	Yes	Yes	Yes	Yes	Yes	Yes	no	I dont know	I dont know	I dont know	#NULL!	Yes	Yes	#NULL!	Yes	Yes	Yes	Yes	no	no	21	#NULL!	yes	#NULL!
[truncated: 154 more columns]

## Sheet: Sheet1
SN	Age	Sex	Present.marital.status	Ethnic.group	Ethnic.group_others	Main.job.during.the.last.12.months	Main.job_others	Which.dept.do.you.work.in	Highest.level.of.education	Highest.level.of.education_others	Religion	Estimated.total.income.per.month	a.Weight_kg	b.height_cm	c.BMI_kg.m2	BMI_remark	d.Blood.pressure_1	Blood.pressure_2	e.B.p2_1	B.p2_2	f.Average.blood.pressure_1	Average.blood.pressure_2	A.B.P_remark	g.Waist.circumference_cm	WCgrade	a.Total.C	B.HDL.C	C.LDL.C	D.Triglycerides	E.Serum.glucose	f82.Risk.rate_percent	AgeGrp	incomegrd	Serumglucgrd	knowscoregrd	Bmigrd	AvSystBPgrd	TotalCholgrade	HDLCholgrd	LDLCholgrd	TAGCholgrd	Framinghamriskgrd
1	50	Female	Married	Nupe		Nurse		PHC	PhD		Christianity	153000	57.8	155.5	23.8	normal	190	100	190	100	190	100	hypertension 2	81	Normal	8.57	2.85	4.44	1.27	5.31	3.1	41-50	100001-200000	Non-diabetic	Good	Normal	Grade 2 hypertension	Very High Risk	Protective	High Risk	Optimal	Low risk
2	45	Female	Married	Nupe		Nurse		PHC	Diploma		Christianity	150000	90.6	164.3	33.6	obesity 1	141	90	139	97	140	94	hypentension 1	103.5	High	4.1	1.92	0.02	2.16	5.37	0.4	41-50	100001-200000	Non-diabetic	Good	Obesity Grade 1	Grade 1 Hypertension	Optimal	Protective	Optimal	Borderline-High Risk	Low risk
3	48	Female	Married	Nupe		Nurse		PHC	Bachelors		Islam	200000	78.4	160	30.6	obesity 1	110	70	110	70	110	70	normal	95.5	High	5.97	1.58	2.61	1.77	4.31	0	41-50	100001-200000	Non-diabetic	Good	Obesity Grade 1	Optimal BP	Borderline-High Risk	Protective	Above Optimal	Borderline-High Risk	Low risk
4	36	Female	widowed	Nupe		Nurse		PHC	Medical fellowship		Islam	70000	63.1	159.2	24	overweight	130	80	135	87	133	84	prehypertension	94	High	5.34	2.55	2.18	0.61	4.34	1.2	31-40	</=100000	Non-diabetic	Good	Normal	Prehypertension	Borderline-High Risk	Protective	Optimal	Optimal	Low risk
5	35	Female	Married	#NULL!	kamuku	Nurse		PHC	Diploma		Islam	65000	78.9	162	29.7	overweight	140	92	141	90	141	91	hypertension II	91.7	Normal	5.18	2.2	2.33	0.65	4.53	2	31-40	</=100000	Non-diabetic	Good	Overweight	Grade 1 Hypertension	Borderline-High Risk	Protective	Optimal	Optimal	Low risk
6	40	Female	Married	Nupe		Nurse		PHC	Diploma		Islam	80000	111.5	157	45.2	obesity III	140	80	140	80	140	80	hypertension 1	127.5	High	5.59	2.68	1.38	1.53	5.69	4.2	31-40	</=100000	Impaired Fasting Glucose	Good	Obesity Grade 3	Grade 1 Hypertension	Borderline-High Risk	Protective	Optimal	Optimal	Low risk
7	42	Female	Married	Nupe		Nurse		PHC	Diploma		Islam	80000	85.9	163.5	31.6	obesity 1	100	70	100	70	100	70	optinum	100	High	6.98	1.82	4.66	0.49	5.12	3	41-50	</=100000	Non-diabetic	Good	Obesity Grade 1	Optimal BP	Very High Risk	Protective	High Risk	Optimal	Low risk
8	28	Female	Married	Nupe		Nurse		PHC	Diploma		Islam	45000	75	170	25.9	normal	120	80	120	80	120	80	normal	89	Normal	7.34	3.4	3.8	0.14	5.34	0.8	21-30	</=100000	Non-diabetic	Good	Overweight	Normal	Very High Risk	Protective	Borderline-High Risk	Optimal	Low risk
9	40	Female	Married	Nupe		Nurse		PHC	Diploma		Christianity	126000	79.6	152.3	34.5	obesity I	152	99	151	94	152	97	hypertension I	95	Normal	5.32	1.85	2.23	1.24	4.7	0.7	31-40	100001-200000	Non-diabetic	Good	Obesity Grade 1	Grade 1 Hypertension	Borderline-High Risk	Protective	Optimal	Optimal	Low risk
10	34	Male	Married	Nupe		Nurse		PHC	Diploma		Christianity	69000	85.4	165.7	31.2	obesity I	111	76	106	76	109	76	normal	108	High	6.43	1.32	3.71	1.4	5.94	3.8	31-40	</=100000	Impaired Fasting Glucose	Good	Obesity Grade 1	Optimal BP	Very High Risk	Beneficial	Borderline-High Risk	Optimal	Low risk
11	50	Female	Married	Nupe		Nurse		PHC	Postgraduate diploma		Islam	100000	59.9	152.5	25.6	overweight	130	84	131	84	131	84	prehypertension	92	Normal	7.13	1.6	4.72	0.8	5.45	0	41-50	</=100000	Non-diabetic	Good	Overweight	Prehypertension	Very High Risk	Protective	High Risk	Optimal	Low risk
12	41	Female	Married	Nupe		CHEW/CHO		PHC	Diploma		Islam	100000	76.4	155	31.6	obesity I	169	108	149	118	150	105	stage II hypertension	95	High	4.52	1.93	1.79	0.8	4.8	0.1	41-50	</=100000	Non-diabetic	Good	Obesity Grade 1	Grade 1 Hypertension	Optimal	Protective	Optimal	Optimal	Low risk
13	35	Male	Married	Nupe		CHEW/CHO		PHC	Diploma		Islam	59000	79.6	170	27.3	overweight	127	85	124	89	125	87	normal	94	High	6.73	1.99	3.66	1.08	4.58	0.1	31-40	</=100000	Non-diabetic	Good	Overweight	Normal	Very High Risk	Protective	Borderline-High Risk	Optimal	Low risk
14	45	Female	Married	Nupe		Pharmacist		PHC	Diploma		Islam	85000	92.4	165	33.9	obesity I	173	118	179	122	176	120	hypertension II	96	High	5.4	1.67	2.75	0.98	4.73	0.7	41-50	</=100000	Non-diabetic	Good	Obesity Grade 1	Grade 2 hypertension	Borderline-High Risk	Protective	Above Optimal	Optimal	Low risk
15	32	Female	Single	Nupe		Pharmacist		PHC	Diploma		Christianity	48000	65.7	163	24.5	normal	122	87	123	84	123	86	prehypertension	95	High	6.15	2.89	2.69	0.56	4.21	0.2	31-40	</=100000	Non-diabetic	Good	Normal	Normal	Very High Risk	Protective	Above Optimal	Optimal	Low risk
16	43	Male	Married	Nupe		CHEW/CHO		PHC	Diploma		Islam	50000	87.7	164	22.6	obesity I	103	77	101	71	102	74	normal	144.5	High	5.07	1.58	0.18	3.31	6.46	0.3	41-50	</=100000	Impaired Fasting Glucose	Good	Normal	Optimal BP	Optimal	Protective	Optimal	High Risk	Low risk
17	39	Male	Married	Nupe		CHEW/CHO		PHC	Diploma		Islam	35000	78.2	167.5	27.7	overweight	144	96	140	93	142	95	hypertension I	96.9	High	4.87	1.17	1.94	1.75	4.97	0.1	31-40	</=100000	Non-diabetic	Good	Overweight	Grade 1 Hypertension	Optimal	Beneficial	Optimal	Borderline-High Risk	Low risk
18	42	Female	Married	Nupe		CHEW/CHO		PHC	Diploma		Islam	96000	76.9	160	29.7	overweight	160	90	160	90	160	90	hypertension II	95	High	6.4	3.52	2.48	0.4	4.14	0.1	41-50	</=100000	Non-diabetic	Good	Overweight	Grade 2 hypertension	Very High Risk	Protective	Optimal	Optimal	Low risk
19	49	Male	Married	Nupe		CHEW/CHO		PHC	Diploma		Islam	90000	80	166	29	overweight	158	97	152	96	155	97	hypertension i	96	High	8.34	2.03	4.8	1.51	5.19	0.2	41-50	</=100000	Non-diabetic	Good	Overweight	Grade 1 Hypertension	Very High Risk	Protective	High Risk	Optimal	Low risk
20	42	Female	Married	Yoruba		CHEW/CHO		PHC	Diploma		Islam	35000	125	160.3	48.8	obesity II	110	70	110	70	110	70	normal	132	High	7.64	2.64	2.75	2.25	5.43	0.3	41-50	</=100000	Non-diabetic	Good	Obesity Grade 3	Optimal BP	Very High Risk	Protective	Above Optimal	Borderline-High Risk	Low risk
21	34	Male	Married	Nupe		CHEW/CHO		PHC	Diploma		Christianity	30000	66.1	153	28.2	overweight	120	85	120	84	120	85	normal	86	Normal	4.01	1.29	2.05	0.67	5.7	6.8	31-40	</=100000	Impaired Fasting Glucose	Good	Overweight	Normal	Optimal	Beneficial	Optimal	Optimal	Low risk
22	49	Female	widowed	Nupe		CHEW/CHO		PHC	Diploma		Islam	80000	58.1	161	22.4	normal	122	84	124	85	123	85	normal	84	Normal	4.82	1.86	2.06	0.9	5.4	0.6	41-50	</=100000	Non-diabetic	Good	Normal	Normal	Optimal	Protective	Optimal	Optimal	Low risk
23	38	Female	Married	Nupe		CHEW/CHO		PHC	Diploma		Islam	100000	60.5	160	23.6	normal	121	22	119	81	120	80	normal	77	Normal	3.91	2.75	0.01	1.15	5.2	2.3	31-40	</=100000	Non-diabetic	Good	Normal	Normal	Optimal	Protective	Optimal	Optimal	Low risk
24	30	Female	Married	Nupe		CHEW/CHO		PHC	Diploma		Islam	30000	69.4	159.2	27.3	overweight	105	68	104	70	105	69	normal	92.6	Normal	4.98	1.98	2.36	0.63	4.56	0.3	21-30	</=100000	Non-diabetic	Good	Overweight	Optimal BP	Optimal	Protective	Optimal	Optimal	Low risk
25	25	Female	Married	Yoruba		CHEW/CHO		PHC	Diploma		Islam	30000	67.5	167.5	23.9	normal	140	102	144	99	142	100	hypertension I	79.8	Normal	9.49	1.94	7.43	0.12	4.43	0	21-30	</=100000	Non-diabetic	Good	Normal	Grade 1 Hypertension	Very High Risk	Protective	Very High Risk	Optimal	Low risk
26	49	Female	Married	Nupe		CHEW/CHO		PHC	Diploma		Islam	83000	63.1	162	24	normal	130	72	133	74	132	73	prehypertension	86	Normal	5.64	2.54	1.86	1.24	8.46	0	41-50	</=100000	Diabetic	Good	Normal	Prehypertension	Borderline-High Risk	Protective	Optimal	Optimal	Low risk
27	49	Male	Married	Nupe		CHEW/CHO		PHC	Diploma		Islam	76000	23.1	167	26.2	overnight	120	80	120	80	128	80	normal	91	Normal	4.41	1.99	2.34	0.08	4.23	0.2	41-50	</=100000	Non-diabetic	Good	Overweight	Normal	Optimal	Protective	Optimal	Optimal	Low risk
28	48	Male	Married	Igbo		Doctor		GHB	masters		Islam	350000	69	154	40.5	obesity III	123	83	124	86	124	85	normal	86	Normal	6.08	2.97	2.51	0.59	4.5	0.9	41-50	300001-400000	Non-diabetic	Good	Obesity Grade 3	Normal	Borderline-High Risk	Protective	Optimal	Optimal	Low risk
29	43	Male	Married	Nupe		laboratory		GHB	Bachelors		Islam	250000	65	160	23.9	normal	118	90	118	78	118	86	normal	85	Normal	2.82	0.99	1.33	0.7	3.91	0.3	41-50	200001-300000	Non-diabetic	Good	Normal	Optimal BP	Optimal	High risk	Optimal	Optimal	Low risk
30	51	Male	Married	Hausa		laboratory		GHB	Bachelors		Islam	350000	68	167	24.4	normal	108	60	108	60	108	60	normal	84	Normal	5.85	2.44	2.95	0.45	4.45	0.8	51-60	300001-400000	Non-diabetic	Good	Normal	Optimal BP	Borderline-High Risk	Protective	Above Optimal	Optimal	Low risk
31	31	Female	Married	Nupe		laboratory		GHB	Diploma		Islam	100000	61.5	164.5	22.7	normal	130	80	140	101	135	90	prehypertension	76.5	Normal	3.83	2.21	1.59	0.04	4.7	0.2	31-40	</=100000	Non-diabetic	Good	Normal	Prehypertension	Optimal	Protective	Optimal	Optimal	Low risk
32	38	Male	Married	Nupe		CHEW/CHO		GHB	Diploma		Islam	30000	78.2	167.5	27.8	overweight	144	96	140	93	142	95	hypertension I	96.9	High	4.05	2.34	1.34	0.37	4.32	0.2	31-40	</=100000	Non-diabetic	Good	Overweight	Grade 1 Hypertension	Optimal	Protective	Optimal	Optimal	Low risk
33	32	Female	Married	Nupe		CHEW/CHO		GHB	Diploma		Islam	30000	69.9	166	25	overweight	142	81	137	80	140	81	hypertension	89	Normal	4.7	2.44	1.96	0.3	4.1	0.4	31-40	</=100000	Non-diabetic	Good	Underweight	Grade 1 Hypertension	Optimal	Protective	Optimal	Optimal	Low risk
34	49	Female	Married	Nupe		CHEW/CHO		GHB	Postgraduate diploma		Islam	153000	57.8	155.5	23.9	normal	188	104	188	104	188	104	hypertension II	81	Normal	4.37	2.19	1.12	1.06	3.5	0.6	41-50	</=100000	Non-diabetic	Good	Normal	Grade 2 hypertension	Optimal	Protective	Optimal	Optimal	Low risk
35	48	Male	Married	Nupe		CHEW/CHO		GHB	Diploma		Islam	76000	73	167	26.2	overweight	120	80	120	80	120	80	normal	91	Normal	5.98	2.21	1.94	1.84	3.9	1.8	41-50	</=100000	Non-diabetic	Good	Overweight	Normal	Borderline-High Risk	Protective	Optimal	Borderline-High Risk	Low risk
36	39	Female	Married	Nupe		CHEW/CHO		GHB	Diploma		Islam	100000	66.7	167	23.7	normal	114	85	113	85	113	85	normal	87	Normal	6.94	2.55	3.06	1.32	5.2	0.9	31-40	</=100000	Non-diabetic	Good	Normal	Optimal BP	Very High Risk	Protective	Above Optimal	Optimal	Low risk
37	53	Female	Married	#NULL!	kamuku	CHEW/CHO		GHB	Diploma		Islam	165000	78.9	162	24	normal	140	92	141	90	140	91	hypertension I	80	Normal	3.92	1.78	1.02	1.11	4.24	0.1	51-60	100001-200000	Non-diabetic	Good	Normal	Grade 1 Hypertension	Optimal	Protective	Optimal	Optimal	Low risk
38	45	Female	Married	Nupe		Pharmacist		GHB	Bachelors		Christianity	135000	70	164	26	overweight	150	105	148	102	151	103	hypertension I	92	Normal	6.35	2.89	2.14	1.32	6.9	0.3	41-50	100001-200000	Impaired Fasting Glucose	Fair	Overweight	Grade 1 Hypertension	Very High Risk	Protective	Optimal	Optimal	Low risk
39	32	Male	Married	Nupe		Pharmacist		GHB	Bachelors		Christianity	160000	90	169	31.5	obesity I	150	90	150	90	150	90	hypertension I	100.1	High	6.32	2.17	2.78	1.38	6.2	0	31-40	100001-200000	Impaired Fasting Glucose	Good	Obesity Grade 1	Grade 1 Hypertension	Very High Risk	Protective	Above Optimal	Optimal	Low risk
40	35	Male	Married	Nupe		Pharmacist		GHB	Postgraduate diploma		Islam	95000	76	155	31.6	obesity I	199	134	196	131	198	133	hypertension II	100	High	4.67	1.37	2.55	0.75	6.9	0.4	31-40	</=100000	Impaired Fasting Glucose	Good	Obesity Grade 1	Grade 2 hypertension	Optimal	Beneficial	Optimal	Optimal	Low risk
41	28	Female	Single	Nupe		Pharmacist		GHB	Diploma		Islam	150000	55	160	21.5	normal	120	80	120	80	120	80	normal	65	Normal	5.12	2.17	1.82	1.13	5.2	1.4	21-30	100001-200000	Non-diabetic	Good	Normal	Normal	Optimal	Protective	Optimal	Optimal	Low risk
42	43	Male	Married	Yoruba		Nurse		GHB	Bachelors		Christianity	300000	65	172	21	normal	104	65	105	65	105	65	normal	80	Normal	5.74	1.97	2.88	0.89	6.2	0.6	41-50	200001-300000	Impaired Fasting Glucose	Good	Normal	Optimal BP	Borderline-High Risk	Protective	Above Optimal	Optimal	Low risk
43	37	Male	Single	#NULL!	gbagyi	Nurse		GHB	Bachelors		Islam	265000	76	175	24.3	normal	128	77	120	79	124	78	prehypertension	80	Normal	4.12	2.04	1.22	0.86	4	0.2	31-40	200001-300000	Non-diabetic	Good	Normal	Normal	Optimal	Protective	Optimal	Optimal	Low risk
44	46	Female	Married	Nupe		Nurse		GHB	Diploma		Islam	200000	78.4	160	30.6	obesity I	110	70	110	70	110	70	normal	95.5	High	5.81	2.02	0.74	3.05	4.1	0.1	41-50	100001-200000	Non-diabetic	Good	Obesity Grade 1	Optimal BP	Borderline-High Risk	Protective	Optimal	High Risk	Low risk
45	58	Female	widowed	Yoruba		Nurse		GHB	Diploma		Christianity	300000	112	168	39.7	obesity I	146	90	150	100	148	95	hypertension I	100	High	6.22	2.52	2.5	1.21	4.67	4.5	51-60	200001-300000	Non-diabetic	Good	Obesity Grade 2	Grade 1 Hypertension	Very High Risk	Protective	Optimal	Optimal	Low risk
46	30	Female	Single	Nupe		Nurse		GHB	Diploma		Islam	120000	76	165	27.9	overweight	141	98	143	98	142	98	hypertension I	101	High	5.4	2.6	2.62	0.18	5.02	2.7	21-30	100001-200000	Non-diabetic	Poor	Overweight	Grade 1 Hypertension	Borderline-High Risk	Protective	Above Optimal	Optimal	Low risk
47	37	Female	Married	Yoruba		Nurse		GHB	Diploma		Islam	130000	83	156	34.1	obesity I	120	90	120	90	120	90	normal	102	High	6.96	2.24	4.15	0.57	3.6	0	31-40	100001-200000	Non-diabetic	Good	Obesity Grade 1	Normal	Very High Risk	Protective	High Risk	Optimal	Low risk
48	38	Female	Married	Nupe		Nurse		GHB	Bachelors		Islam	127000	88	167	31.6	obesity I	150	90	148	85	149	87	hypertension I	102	High	7.45	2.63	3.8	1.01	6.2	0.1	31-40	100001-200000	Impaired Fasting Glucose	Fair	Obesity Grade 1	Grade 1 Hypertension	Very High Risk	Protective	Borderline-High Risk	Optimal	Low risk
49	38	Female	Married	Nupe		Nurse		GHB	Postgraduate diploma		Islam	228000	95	167	34.1	obesity I	130	90	130	90	130	90	prehypertension	99	High	4.56	1.58	2.91	0.07	3.7	0.1	31-40	200001-300000	Non-diabetic	Good	Obesity Grade 1	Prehypertension	Optimal	Protective	Above Optimal	Optimal	Low risk
50	49	Male	Married	Hausa		Nurse		GHB	Postgraduate diploma		Islam	310000	105	185	30.7	obesity I	120	77	120	78	120	78	normal	99	High	5.84	1.56	3.93	0.34	4.18	0.3	41-50	300001-400000	Non-diabetic	Good	Obesity Grade 1	Normal	Borderline-High Risk	Protective	Borderline-High Risk	Optimal	Low risk
51	36	Male	Married	Nupe		Nurse		GHB	Bachelors		Islam	250000	75	180	23.1	normal	118	68	120	70	119	69	normal	82	Normal	6.39	2.72	3.29	0.3	3.8	0.4	31-40	200001-300000	Non-diabetic	Good	Normal	Optimal BP	Very High Risk	Protective	Above Optimal	Optimal	Low risk
52	43	Female	widowed	Nupe		Nurse		GHB	Postgraduate diploma		Islam	350000	58	150	25.8	overweight	130	90	132	90	131	90	prehypertension	90	Normal	3.7	0.97	1.91	0.81	5.1	0.5	41-50	300001-400000	Non-diabetic	Good	Overweight	Prehypertension	Optimal	High risk	Optimal	Optimal	Low risk
53	45	Female	divorced	Igbo		Nurse		GHB	Medical fellowship		Christianity	250000	93	170	32.2	obesity 1	136	70	130	70	134	70	hypertension	98	High	6.11	2.17	3.6	0.35	5	3.8	41-50	200001-300000	Non-diabetic	Good	Obesity Grade 1	Prehypertension	Borderline-High Risk	Protective	Borderline-High Risk	Optimal	Low risk
54	40	Male	Married	Yoruba		Nurse		GHB	Bachelors		Christianity	200000	80	173	26.7	overweight	110	80	108	82	109	81	normal	80	Normal	5.18	1.81	2.23	1.14	2.9	0.2	31-40	100001-200000	Non-diabetic	Good	Overweight	Optimal BP	Borderline-High Risk	Protective	Optimal	Optimal	Low risk
55	52	Female	Married	Yoruba		Nurse		GHB	Postgraduate diploma		Christianity	74000	90	175	29.4	overweight	135	80	135	84	135	82	prehypertension	99.5	High	4.74	2.07	2.06	0.62	4.27	0	51-60	</=100000	Non-diabetic	Good	Overweight	Prehypertension	Optimal	Protective	Optimal	Optimal	Low risk
56	38	Male	Single	Nupe		Nurse		GHB	Bachelors		Christianity	250000	58	168	20.5	normal	100	60	100	62	100	61	normal	82	Normal	5.22	2.66	1.96	0.6	3.1	0.1	31-40	200001-300000	Non-diabetic	Good	Normal	Optimal BP	Borderline-High Risk	Protective	Optimal	Optimal	Low risk
57	29	Male	Married	Yoruba		Nurse		GHB	Bachelors		Christianity	280000	70.4	177	22.5	normal	110	70	110	70	110	70	normal	82	Normal	7.78	2.32	5.05	0.41	4.26	3.8	21-30	200001-300000	Non-diabetic	Good	Normal	Optimal BP	Very High Risk	Protective	Very High Risk	Optimal	Low risk
58	38	Female	seperated	Yoruba		Nurse		GHB	masters		Christianity	201000	83	167	29.8	overweight	118	68	118	70	118	69	normal	95	High	5.77	2.76	2.87	0.14	4.58	2.6	31-40	200001-300000	Non-diabetic	Good	Overweight	Optimal BP	Borderline-High Risk	Protective	Above Optimal	Optimal	Low risk
59	32	Male	Married	Nupe		Nurse		GHB	Diploma		Islam	169000	85.4	165.7	31.1	obesity I	111	76	106	76	109	76	normal	108	High	6.05	2.07	3.49	0.49	4.59	2.9	31-40	100001-200000	Non-diabetic	Good	Obesity Grade 1	Optimal BP	Borderline-High Risk	Protective	Borderline-High Risk	Optimal	Low risk
60	42	Female	seperated	Yoruba		Nurse		GHB	Bachelors		Christianity	250000	85	156	34.9	obesity I	110	80	130	80	120	80	normal	101	Normal	5.65	2.48	2.37	0.79	3.9	0.9	41-50	200001-300000	Non-diabetic	Good	Obesity Grade 1	Normal	Borderline-High Risk	Protective	Optimal	Optimal	Low risk
61	35	Male	Married	#NULL!	gwari	Nurse		GHB	Bachelors		Islam	200000	90	166	35.9	obesity II	133	87	129	87	131	87	prehypertension	100	High	7.04	1.49	4.2	1.35	4.9	0.2	31-40	100001-200000	Non-diabetic	Good	Obesity Grade 2	Prehypertension	Very High Risk	Beneficial	High Risk	Optimal	Low risk
61	35	Female	Married	Hausa		Nurse		GHB	Diploma		Christianity	135000	83.5	165	30.7	obesity I	123	79	122	72	125	76	normal	99	High	5.09	3.04	1.49	0.56	5.7	0	31-40	100001-200000	Impaired Fasting Glucose	Good	Obesity Grade 1	Normal	Optimal	Protective	Optimal	Optimal	Low risk
63	38	Female	Married	Nupe		Nurse		GHB	Diploma		Islam	126000	79.6	152.3	34.3	obesity I	142	99	141	94	142	97	hypetension	97.5	High	4.05	2.14	1.64	0.27	3.63	0.4	31-40	100001-200000	Non-diabetic	Good	Obesity Grade 1	Grade 1 Hypertension	Optimal	Protective	Optimal	Optimal	Low risk
64	43	Female	Married	Nupe		Nurse		GHB	Diploma		Islam	150000	90.6	164.3	33.6	obesity I	141	90	140	97	141	94	hypertension I	103.5	High	6.11	2.76	2.27	1.08	4.7	0	41-50	100001-200000	Non-diabetic	Good	Obesity Grade 1	Grade 1 Hypertension	Borderline-High Risk	Protective	Optimal	Optimal	Low risk
65	39	Female	Single	Nupe		Nurse		GHB	Diploma		Islam	132000	60.4	164.4	22.3	normal	100	63	106	60	103	62	normal	73.5	Normal	7.44	1.82	4.51	1.1	3.85	0.1	31-40	100001-200000	Non-diabetic	Good	Normal	Optimal BP	Very High Risk	Protective	High Risk	Optimal	Low risk
66	40	Male	Married	Nupe		Nurse		GHB	Diploma		Islam	300000	66.9	164	24.9	normal	152	100	159	106	156	104	hypertension III	84.1	Normal	3.46	2.11	0.45	0.9	5.2	1.4	31-40	200001-300000	Non-diabetic	Good	Normal	Grade 1 Hypertension	Optimal	Protective	Optimal	Optimal	Low risk
67	37	Female	Married	Nupe		Nurse		GHB	Diploma		Islam	145000	75	170	26	overweight	120	80	120	80	120	80	normal	80	Normal	4.79	1.79	2.13	0.87	4.7	4.7	31-40	100001-200000	Non-diabetic	Good	Overweight	Normal	Optimal	Protective	Optimal	Optimal	Low risk
68	38	Female	Married	#NULL!	igala	Nurse		GHB	Diploma		Christianity	170000	84	157	34.1	0besity I	137	79	131	78	134	79	prehypertension	104	High	4.33	1.72	2.04	0.57	3.6	0.1	31-40	100001-200000	Non-diabetic	Good	Obesity Grade 1	Prehypertension	Optimal	Protective	Optimal	Optimal	Low risk
69	37	Male	Married	Nupe		Nurse		GHB	Bachelors		Christianity	180000	68	172	23	normal	99	60	99	60	99	60	normal	69	Normal	5.81	2.69	2.07	1.05	5.1	0.2	31-40	100001-200000	Non-diabetic	Good	Normal	Optimal BP	Borderline-High Risk	Protective	Optimal	Optimal	Low risk
70	54	Female	Married	Nupe		Nurse		GHB	Diploma		Christianity	340000	86	172	29.1	overweight	130	80	140	90	135	85	prehypertension	99	High	5.13	0.42	4.34	0.37	6.1	0.6	51-60	300001-400000	Impaired Fasting Glucose	Good	Overweight	Prehypertension	Borderline-High Risk	High risk	High Risk	Optimal	Low risk
71	55	Male	Married	Nupe		Nurse		GHB	Diploma		Christianity	355000	56	170	19.4	normal	157	100	157	100	157	100	hypertension I	74	Normal	3.39	1.56	0.48	1.35	3.8	1.3	51-60	300001-400000	Non-diabetic	Good	Normal	Grade 1 Hypertension	Optimal	Protective	Optimal	Optimal	Low risk
72	22	Female	Married	Nupe		Nurse		GHB	Diploma		Islam	150000	61.5	164.5	22.6	normal	130	80	140	90	135	85	prehypertension	76.5	Normal	4.48	1.95	1.57	0.96	4.86	0.2	21-30	100001-200000	Non-diabetic	Good	Normal	Prehypertension	Optimal	Protective	Optimal	Optimal	Low risk
73	55	Female	Married	Hausa		Nurse		GHB	Bachelors		Christianity	200000	111	170	38.4	obesity II	189	80	180	90	185	95	hypertension II	101	High	6.99	1.28	3.79	1.93	5.1	2.5	51-60	100001-200000	Non-diabetic	Good	Obesity Grade 2	Grade 2 hypertension	Very High Risk	Beneficial	Borderline-High Risk	Borderline-High Risk	Low risk
74	44	Male	Married	Yoruba		Nurse		GHB	Bachelors		Christianity	200000	83	168	29.4	overweight	130	80	130	80	130	80	prehypertension	91	Normal	8.31	1.97	4.85	1.5	4.2	1.7	41-50	100001-200000	Non-diabetic	Good	Overweight	Prehypertension	Very High Risk	Protective	High Risk	Optimal	Low risk
75	39	Male	Married	Nupe		Nurse		GHB	Diploma		Islam	163000	85	167	30.5	obesity I	110	80	110	80	110	80	normal	103	High	4.63	2.32	1.14	1.17	4.4	0.1	31-40	100001-200000	Non-diabetic	Fair	Obesity Grade 1	Optimal BP	Optimal	Protective	Optimal	Optimal	Low risk
76	30	Male	Married	Nupe		Nurse		GHB	Bachelors		Islam	331976	118	183	35.2	obesity II	124	86	120	90	122	88	prehypertension	105	High	5.17	1.93	2.68	0.56	5.4	6.8	21-30	300001-400000	Non-diabetic	Good	Obesity Grade 2	Normal	Borderline-High Risk	Protective	Above Optimal	Optimal	Low risk
77	28	Female	Single	Nupe		Nurse		GHB	Diploma		Islam	120000	60.4	164.2	22.3	normal	100	63	106	60	103	62	optimum	73.5	Normal	5.35	1.93	2.67	0.75	5.12	0.4	21-30	100001-200000	Non-diabetic	Good	Normal	Optimal BP	Borderline-High Risk	Protective	Above Optimal	Optimal	Low risk
78	23	Female	Married	Yoruba		Nurse		GHB	Diploma		Christianity	33000	67.5	167.5	24.1	normal	140	102	134	99	137	101	prehypertension	79.8	Normal	4.27	2.35	1.37	0.55	2.9	1.3	21-30	</=100000	Non-diabetic	Good	Normal	Prehypertension	Optimal	Protective	Optimal	Optimal	Low risk
79	39	Male	Married	Nupe		Nurse		GHB	Bachelors		Islam	180000	80	170	27.7	overweight	107	67	105	65	106	66	optimum	89	Normal	3.46	2.11	0.45	0.9	5.2	0.6	31-40	100001-200000	#NULL!	Good	Overweight	Optimal BP	#NULL!	#NULL!	#NULL!	#NULL!	Low risk
80	46	Male	Married	Nupe		Nurse		GHB	Postgraduate diploma		Islam	250000	75	166	27.2	overweight	133	96	123	96	128	96	prehypertension	86	Normal	5.47	1.85	1.86	1.76	5.3	0.2	41-50	200001-300000	Non-diabetic	Good	Overweight	Normal	Borderline-High Risk	Protective	Optimal	Borderline-High Risk	Low risk
81	30	Female	Married	Nupe		Nurse		GHB	Bachelors		Islam	120000	130	159	51.4	obesity III	158	107	157	106	158	197	hypertension I	126	High	4.99	1.77	2.78	0.43	6.2	0.3	21-30	100001-200000	Impaired Fasting Glucose	Good	Obesity Grade 3	Grade 1 Hypertension	Optimal	Protective	Above Optimal	Optimal	Low risk
82	45	Male	Married	Nupe		Nurse		GHB	Bachelors		Islam	200000	82	170	28.37	overweight	141	91	140	95	140	93	hypertension I	98	High	4.39	2.31	1.57	0.51	4.9	1	41-50	100001-200000	Non-diabetic	Good	Overweight	Grade 1 Hypertension	Optimal	Protective	Optimal	Optimal	Low risk
83	30	Female	Married	Nupe		Doctor		GHB	Diploma		Christianity	110000	50	158	20	normal	97	157	94	60	96	64	normal	73	Normal	6.76	1.98	4.09	0.69	3.6	0.1	21-30	100001-200000	Non-diabetic	Good	Normal	Optimal BP	Very High Risk	Protective	High Risk	Optimal	Low risk
84	54	Male	Married	Nupe		Nurse		GHB	Diploma		Islam	200000	88.3	173	29.5	overweight	116	75	122	73	119	74	optimum	108	High	4.76	0.94	2.42	1.4	4.34	1.4	51-60	100001-200000	Non-diabetic	Good	Overweight	Optimal BP	Optimal	High risk	Optimal	Optimal	Low risk
85	49	Male	Married	Nupe		Nurse		GHB	Diploma		Islam	251000	60	160	23.5	normal	154	100	158	97	156	99	hypertension I	88	Normal	8.51	2.45	5.58	0.47	2.99	15	41-50	200001-300000	Non-diabetic	Good	Normal	Grade 1 Hypertension	Very High Risk	Protective	Very High Risk	Optimal	Moderate risk
86	35	Male	Married	Nupe		Nurse		GHB	Bachelors		Islam	200000	79	165	29	overweight	110	70	110	70	110	70	normal	94	High	5.48	1.6	2.74	1.15	6	0.5	31-40	100001-200000	Impaired Fasting Glucose	Good	Overweight	Optimal BP	Borderline-High Risk	Protective	Above Optimal	Optimal	Low risk
87	30	Male	Married	Nupe		Nurse		GHB	Diploma		Islam	100000	98	167	35.1	obesity II	150	90	150	90	150	90	hypertension I	102	High	7.82	1.23	5.37	1.22	5	0.2	21-30	</=100000	Non-diabetic	Good	Obesity Grade 2	Grade 1 Hypertension	Very High Risk	Beneficial	Very High Risk	Optimal	Low risk
88	48	Female	Married	Nupe		Nurse		GHB	Postgraduate diploma		Islam	200000	90	173	30.1	obesity I	110	60	110	60	110	60	normal	99	High	7.97	1.52	5.1	1.35	5.5	0.1	41-50	100001-200000	Non-diabetic	Good	Obesity Grade 1	Optimal BP	Very High Risk	Beneficial	Very High Risk	Optimal	Low risk
89	47	Female	Married	Igbo		Nurse		GHB	masters		Christianity	350000	69	154	29.1	overweight	123	83	124	86	124	85	prehypertension	86	Normal	7.48	1.81	4.72	0.95	4.1	0	41-50	300001-400000	Non-diabetic	Good	Overweight	Normal	Very High Risk	Protective	High Risk	Optimal	Low risk
90	50	Male	Married	Nupe		Nurse		GHB	Diploma		Islam	147000	84.1	166	30.5	obesity I	145	98	141	98	142	98	hypertension I	104	High	6.31	1.38	1.94	2.99	3.9	0.6	41-50	100001-200000	Non-diabetic	Good	Obesity Grade 1	Grade 1 Hypertension	Very High Risk	Beneficial	Optimal	High Risk	Low risk
91	42	Male	Married	Nupe		Nurse		GHB	Diploma		Islam	200000	66.9	164	24.9	normal	172	100	179	106	176	103	hypertension II	84	Normal	4.96	2.7	1.24	1.01	4.29	0.8	41-50	100001-200000	Non-diabetic	Good	Normal	Grade 2 hypertension	Optimal	Protective	Optimal	Optimal	Low risk
92	38	Female	Married	Nupe		Nurse		GHB	Diploma		Islam	130000	81.4	167	29.2	overweight	102	77	103	76	103	77	normal	101	High	5.84	2.72	2.81	0.31	4.8	0.19	31-40	100001-200000	Non-diabetic	Good	Overweight	Optimal BP	Borderline-High Risk	Protective	Above Optimal	Optimal	Low risk
93	55	Male	Married	Nupe		Nurse		GHB	Diploma		Islam	525000	91.3	173	30.5	obesity	117	71	111	70	114	71	normal	105	High	7.17	2.35	1.44	3.38	4.2	0.2	51-60	500001-600000	Non-diabetic	Good	Obesity Grade 1	Optimal BP	Very High Risk	Protective	Optimal	High Risk	Low risk
94	32	Male	Married	Nupe		Nurse		GHB	Diploma		Islam	165000	50	160	19.5	normal	117	77	115	79	116	78	optimum	86	Normal	6.41	1.88	4.29	0.24	3.7	1.7	31-40	100001-200000	Non-diabetic	Good	Normal	Optimal BP	Very High Risk	Protective	High Risk	Optimal	Low risk
95	32	Male	Single	Nupe		Nurse		GHB	Bachelors		Islam	130000	72.9	181	22.3	normal	126	85	126	85	126	85	normal	88	Normal	6.16	1.75	3.98	0.42	4.4	0	31-40	100001-200000	Non-diabetic	Good	Normal	Normal	Very High Risk	Protective	Borderline-High Risk	Optimal	Low risk
96	36	Male	Married	Nupe		Nurse		GHB	Diploma		Islam	130000	69.3	164	25.8	overweight	125	87	129	86	127	87	normal	88	Normal	6.28	1.56	2.6	2.12	5.3	0	31-40	100001-200000	Non-diabetic	Good	Overweight	Normal	Very High Risk	Protective	Above Optimal	Borderline-High Risk	Low risk
97	50	Male	Married	Nupe		Nurse		GHB	Diploma		Islam	257000	95	178	29.9	overweight	165	103	161	100	163	102	hypertension III	110	High	4.63	1.62	1.59	1.42	3.5	1.4	41-50	200001-300000	Non-diabetic	Good	Overweight	Grade 2 hypertension	Optimal	Protective	Optimal	Optimal	Low risk
98	30	Female	Married	Nupe		Nurse		GHB	Bachelors		Islam	100000	77	152	29.3	overweight	110	70	116	67	110	69	optimum	95	High	6.2	2.45	2.37	1.37	4.9	0.3	21-30	</=100000	Non-diabetic	Good	Overweight	Optimal BP	Very High Risk	Protective	Optimal	Optimal	Low risk
99	25	Female	Married	Nupe		Nurse		GHB	Diploma		Islam	150000	73	162.1	27.8	overweight	140	92	130	80	135	87	prehypertension	94.1	High	6.31	2.17	3.12	1.01	9.5	0.8	21-30	100001-200000	Diabetic	Good	Overweight	Prehypertension	Very High Risk	Protective	Above Optimal	Optimal	Low risk
100	53	Male	Married	Nupe		Nurse		GHB	Diploma		Islam	340000	59	162	22.5	normal	120	70	120	90	120	80	normal	100	High	6.46	2.42	2.99	1.05	4.4	0.3	51-60	300001-400000	Non-diabetic	Good	Normal	Normal	Very High Risk	Protective	Above Optimal	Optimal	Low risk
101	31	Male	Married	Yoruba		Doctor		FMC	Bachelors		Christianity	250000	70.4	177	22.5	normal	110	70	110	70	110	70	normal	82	Normal	4.63	2.32	1.14	1.17	4.4	0.2	31-40	200001-300000	Non-diabetic	Good	Normal	Optimal BP	Optimal	Protective	Optimal	Optimal	Low risk
102	32	Male	Single	Nupe		Doctor		FMC	Bachelors		Islam	170000	58	165	21.3	normal	110	80	110	80	110	80	normal	76	Normal	6.39	2.72	3.29	0.3	3.8	0	31-40	100001-200000	Non-diabetic	Good	Normal	Optimal BP	Very High Risk	Protective	Above Optimal	Optimal	Low risk
103	45	Male	Married	Yoruba		Doctor		FMC	Bachelors		Christianity	300000	83	168	29.4	overnight	130	80	130	80	130	80	prehypertension	91.5	Normal	5.85	2	2.29	1.56	5.1	2.7	41-50	200001-300000	Non-diabetic	Good	Overweight	Prehypertension	Borderline-High Risk	Protective	Optimal	Optimal	Low risk
104	52	Female	Married	Nupe		Doctor		FMC	masters		Christianity	7000	63	154	26.5	overweight	120	80	110	80	115	80	normal	92	Normal	5.85	2	2.29	1.56	5.1	0	51-60	</=100000	Non-diabetic	Good	Overweight	Optimal BP	Borderline-High Risk	Protective	Optimal	Optimal	Low risk
105	46	Male	Married	Hausa		Doctor		FMC	masters		Christianity	300000	81	172	27.3	overweight	120	70	120	70	120	70	normal	98	High	5.09	1.9	0.8	2.39	3.99	21.3	41-50	200001-300000	Non-diabetic	Good	Overweight	Normal	Optimal	Protective	Optimal	High Risk	High risk
106	42	Male	Married	Yoruba		Doctor		FMC	Bachelors		Christianity	400000	89.2	180	27.5	overweight	100	70	100	70	100	70	normal	99	High	5.35	1.74	3.17	0.44	5.8	0.2	41-50	300001-400000	Impaired Fasting Glucose	Good	Overweight	Optimal BP	Borderline-High Risk	Protective	Above Optimal	Optimal	Low risk
107	35	Male	Married	#NULL!	esan	Doctor		FMC	Bachelors		Christianity	250000	54.4	166	19.7	normal	108	78	108	78	108	78	optimum	74	Normal	4.89	2.42	2.06	0.41	4.76	0.1	31-40	200001-300000	Non-diabetic	Good	Normal	Optimal BP	Optimal	Protective	Optimal	Optimal	Low risk
108	32	Male	Married	Yoruba		Doctor		FMC	Bachelors		Christianity	200000	93.1	173	31.1	obesity I	124	94	128	89	126	92	prehypertension	102	High	4.29	2.53	0.89	0.88	4	3	31-40	100001-200000	Non-diabetic	Good	Obesity Grade 1	Normal	Optimal	Protective	Optimal	Optimal	Low risk
109	38	Female	Married	Yoruba		Doctor		FMC	Bachelors		Islam	250000	67	150	29.8	overweight	120	80	120	70	120	75	normal	85	Normal	5.12	2.17	1.82	1.13	5.2	0.1	31-40	200001-300000	Non-diabetic	Good	Overweight	Normal	Optimal	Protective	Optimal	Optimal	Low risk
110	31	Male	Single	Yoruba		Doctor		FMC	Bachelors		Islam	270000	72	172	24.3	normal	103	69	103	69	103	69	optimum	81.1	Normal	4.05	2.34	1.34	0.37	4.32	9.9	31-40	200001-300000	Non-diabetic	Good	Normal	Optimal BP	Optimal	Protective	Optimal	Optimal	#NULL!
111	31	Male	Married	Nupe		Doctor		FMC	Bachelors		Christianity	332000	118	183	35.2	obesity 2	124	86	120	90	122	88	normal	101	High	5.64	1.78	3.56	0.3	3.8	0.2	31-40	300001-400000	Non-diabetic	Good	Obesity Grade 2	Normal	Borderline-High Risk	Protective	Borderline-High Risk	Optimal	Low risk
112	32	Male	Married	Nupe		Doctor		FMC	Bachelors		Islam	270000	75	169	26.3	overweight	130	90	129	92	130	91	prehypertension	97	High	6.08	2.56	3.38	0.14	4.5	0.4	31-40	200001-300000	Non-diabetic	Good	Overweight	Prehypertension	Borderline-High Risk	Protective	Borderline-High Risk	Optimal	Low risk
113	38	Male	Married	Nupe		Doctor		FMC	Bachelors		Islam	300000	58	160	22.7	normal	110	80	110	80	110	80	normal	70	Normal	5.35	1.74	3.17	0.44	5.8	0.2	31-40	200001-300000	Impaired Fasting Glucose	Good	Normal	Optimal BP	Borderline-High Risk	Protective	Above Optimal	Optimal	Low risk
114	34	Male	Married	Yoruba		Doctor		FMC	Bachelors		Christianity	200000	60	180	18.5	normal	100	60	100	60	100	60	normal	81	Normal	7.48	1.81	4.72	0.95	4.17	0	31-40	100001-200000	Non-diabetic	Good	Normal	Optimal BP	Very High Risk	Protective	High Risk	Optimal	Low risk
115	35	Female	Married	Igbo		Doctor		FMC	masters		Christianity	160000	70	165	25.7	overweight	120	80	120	80	120	80	normal	89	Normal	5.98	1.68	2.83	1.46	4.4	0.1	31-40	100001-200000	Non-diabetic	Good	Overweight	Normal	Borderline-High Risk	Protective	Above Optimal	Optimal	Low risk
116	37	Male	Married	Yoruba		Doctor		FMC	Bachelors		Islam	330000	62.5	174.5	20.2	normal	107	72	108	74	108	73	normal	72	Normal	3.39	1.56	0.48	1.35	3.8	1.1	31-40	300001-400000	Non-diabetic	Good	Normal	Optimal BP	Optimal	Protective	Optimal	Optimal	Low risk
117	40	Male	Married	Yoruba		Doctor		FMC	Bachelors		Christianity	350000	69	167	24.7	normal	113	84	113	84	113	84	normal	95	High	7.03	1.39	5.03	0.6	4.5	0.4	31-40	300001-400000	Non-diabetic	Good	Normal	Optimal BP	Very High Risk	Beneficial	Very High Risk	Optimal	Low risk
118	33	Male	Single	Nupe		Doctor		FMC	Bachelors		Islam	260000	70	176	22.6	normal	110	70	110	70	110	70	normal	80.5	Normal	7.44	1.82	4.51	1.1	3.83	0	31-40	200001-300000	Non-diabetic	Good	Normal	Optimal BP	Very High Risk	Protective	High Risk	Optimal	Low risk
119	34	Male	Married	Igbo		Doctor		FMC	masters		Christianity	300000	61	171	20.9	normal	125	86	122	74	124	85	normal	72	Normal	3.46	2.11	0.45	0.9	5.2	1.9	31-40	200001-300000	Non-diabetic	Good	Normal	Normal	Optimal	Protective	#NULL!	Optimal	Low risk
120	33	Male	Married	Yoruba		Doctor		FMC	Bachelors	MBBS MWACS	Christianity	340000	62	166	22.5	normal	140	90	140	95	140	90	hypertension I	81	Normal	4.79	1.79	2.13	0.87	4.7	0.3	31-40	300001-400000	Non-diabetic	Good	Normal	Grade 1 Hypertension	Optimal	Protective	Optimal	Optimal	Low risk
121	43	Male	Married	Yoruba		Doctor		FMC	Medical fellowship		Christianity	860000	58	172	19.6	normal	108	74	108	74	108	74	optimum	80	Normal	4.33	1.72	2.04	0.57	3.6	0	41-50	>700000	Non-diabetic	Good	Normal	Optimal BP	Optimal	Protective	Optimal	Optimal	Low risk
122	32	Male	Married	#NULL!	idoma	Doctor		FMC	Bachelors		Christianity	250000	60	176	19.4	normal	95	58	100	62	98	60	normal	80	Normal	5.81	2.69	2.07	1.05	5.1	0.2	31-40	200001-300000	Non-diabetic	Good	Normal	Optimal BP	Borderline-High Risk	Protective	Optimal	Optimal	Low risk
123	34	Female	Married	Igbo		Doctor		FMC	Postgraduate diploma		Christianity	300000	98	182	29.6	overweight	140	90	130	90	135	90	prehypertension	91.4	Normal	5.17	1.93	2.68	0.56	5.4	0	31-40	200001-300000	Non-diabetic	Good	Overweight	Prehypertension	Borderline-High Risk	Protective	Above Optimal	Optimal	Low risk
124	30	Male	Single	#NULL!	urhobo	Doctor		FMC	Bachelors		Christianity	260000	83	180	25.1	overweight	120	90	120	90	120	90	normal	91.44	Normal	5.81	1.58	3.07	1.17	4.1	0.8	21-30	200001-300000	Non-diabetic	Good	Overweight	Normal	Borderline-High Risk	Protective	Above Optimal	Optimal	Low risk
125	34	Male	Married	Nupe		Doctor		FMC	Bachelors		Islam	332000	78.5	177	25.1	overweight	120	80	120	80	120	80	normal	95	High	4.96	2.03	2.12	0.81	5.1	0	31-40	300001-400000	Non-diabetic	Good	Overweight	Normal	Optimal	Protective	Optimal	Optimal	Low risk
126	53	Female	Married	Nupe		Doctor		FMC	masters		Christianity	700000	63	154	26.5	overweight	120	80	110	80	115	80	normal	92	Normal	8.12	2.92	2.68	2.52	4.5	0.5	51-60	600001-700000	Non-diabetic	Good	Overweight	Optimal BP	Very High Risk	Protective	Above Optimal	High Risk	Low risk
127	30	Male	Single	#NULL!	efik	Doctor		FMC	Bachelors		Christianity	250000	90	180	27.8	overweight	120	80	120	80	120	80	normal	92	Normal	5.22	2.66	1.96	0.6	3.1	7.9	21-30	200001-300000	Non-diabetic	Good	Overweight	Normal	Borderline-High Risk	Protective	Optimal	Optimal	Low risk
128	32	Male	Single	#NULL!	annane	Doctor		FMC	Bachelors		Christianity	250000	62	165	22.8	normal	110	80	110	80	110	80	normal	82	Normal	6.96	2.24	4.15	0.57	3.6	0	31-40	200001-300000	Non-diabetic	Good	Normal	Optimal BP	Very High Risk	Protective	High Risk	Optimal	Low risk
129	41	Male	Married	Igbo		Doctor		FMC	Bachelors		Christianity	350000	75	159	29.6	overweight	120	90	121	90	121	90	prehypertension	98	High	5.22	1.23	2.77	1.22	3.7	1.7	41-50	300001-400000	Non-diabetic	Good	Overweight	Normal	Borderline-High Risk	Beneficial	Above Optimal	Optimal	Low risk
130	31	Male	Married	Yoruba		Doctor		FMC	Postgraduate diploma		Islam	330000	78	180	22.1	normal	108	60	108	60	108	60	normal	88	Normal	5.51	1.82	3.18	0.51	4.5	0.3	31-40	300001-400000	Non-diabetic	Good	#NULL!	Optimal BP	Borderline-High Risk	Protective	Above Optimal	Optimal	Low risk
131	33	Male	Married	#NULL!	urhobo	Doctor		FMC	Bachelors		Christianity	280000	78	178	24.6	normal	120	80	120	70	120	75	normal	86.36	Normal	4.36	2.09	0.67	1.6	5.2	0.5	31-40	200001-300000	Non-diabetic	Good	Normal	Normal	Optimal	Protective	Optimal	Optimal	Low risk
132	35	Male	Married	Nupe		Doctor		FMC	Bachelors		Islam	260000	65.4	177	20.7	normal	110	60	110	60	110	60	normal	82	Normal	2.82	0.99	1.13	0.7	3.91	0	31-40	200001-300000	Non-diabetic	Good	Normal	Optimal BP	Optimal	High risk	Optimal	Optimal	Low risk
133	44	Male	Married	#NULL!	ebira	Doctor		FMC	Bachelors		Islam	300000	62.5	165	22.8	normal	120	70	130	80	125	75	normal	81	Normal	6.94	1.82	2.95	2.16	4.4	0.4	41-50	200001-300000	Non-diabetic	Good	Normal	Normal	Very High Risk	Protective	Above Optimal	Borderline-High Risk	Low risk
134	43	Male	Married	Yoruba		Doctor		FMC	Bachelors		Christianity	250000	83.3	165	30.6	obesity I	135	85	135	85	135	85	prehypertension	107	High	7.45	2.63	3.8	1.01	6.2	0.3	41-50	200001-300000	Impaired Fasting Glucose	Good	Obesity Grade 1	Prehypertension	Very High Risk	Protective	Borderline-High Risk	Optimal	Low risk
135	32	Male	Married	Yoruba		Doctor		FMC	Bachelors		Islam	200000	72	170	24.9	overweight	110	80	110	80	110	80	normal	89	Normal	7.45	2.63	3.8	1.01	6.2	0.3	31-40	100001-200000	Impaired Fasting Glucose	Good	Normal	Optimal BP	Very High Risk	Protective	Borderline-High Risk	Optimal	Low risk
136	26	Female	Single	Igbo		Doctor		FMC	Bachelors		Christianity	170000	50	158	20	normal	134	84	134	84	134	84	prehypertension	67	Normal	3.83	2.21	1.59	0.04	4.7	0.3	21-30	100001-200000	Non-diabetic	Good	Normal	Prehypertension	Optimal	Protective	Optimal	Optimal	Low risk
137	26	Female	Single	Nupe		Doctor		FMC	Bachelors		Islam	264000	60	164	22.3	normal	105	80	105	80	105	80	normal	68.6	Normal	7.69	3.31	3.75	0.63	4.5	0.2	21-30	200001-300000	Non-diabetic	Good	Normal	Optimal BP	Very High Risk	Protective	Borderline-High Risk	Optimal	Low risk
138	26	Female	Single	#NULL!	ebira	Doctor		FMC	Bachelors		Christianity	250000	68.5	170	23.7	normal	120	80	120	80	120	80	normal	70	Normal	5.84	1.56	3.93	0.34	4.18	0.7	21-30	200001-300000	Non-diabetic	Good	Normal	Normal	Borderline-High Risk	Protective	Borderline-High Risk	Optimal	Low risk
139	41	Male	Married	#NULL!	idoma	Pharmacist		FMC	Bachelors		Christianity	200000	68	165	24.9	normal	150	100	150	100	150	100	hypertension I	99	High	5.63	2.2	2.13	1.29	4.41	0.2	41-50	100001-200000	Non-diabetic	Good	Normal	Grade 1 Hypertension	Borderline-High Risk	Protective	Optimal	Optimal	Low risk
140	25	Male	Married	Nupe		laboratory		FMC	Bachelors		Christianity	100000	68	179	21.2	normal	105	70	105	70	105	70	normal	69	Normal	4.67	3.08	0.59	1	4.62	2.3	21-30	</=100000	Non-diabetic	Good	Normal	Optimal BP	Optimal	Protective	Optimal	Optimal	Low risk
141	51	Male	Married	Yoruba		Pharmacist		FMC	Bachelors		Christianity	265000	49.9	163	18.8	normal	100	60	100	60	100	60	normal	69	Normal	6.21	2.25	3.34	0.61	4.47	0.4	51-60	200001-300000	Non-diabetic	Good	Normal	Optimal BP	Very High Risk	Protective	Borderline-High Risk	Optimal	Low risk
142	26	Female	Single	Nupe		Pharmacist		FMC	Bachelors		Islam	150000	56	160	21.8	normal	110	70	110	70	110	70	normal	76	Normal	5.57	2.27	2.47	0.83	5.3	0.2	21-30	100001-200000	Non-diabetic	Good	Normal	Optimal BP	Borderline-High Risk	Protective	Optimal	Optimal	Low risk
143	30	Female	Single	Yoruba		CHEW/CHO		FMC	Bachelors		Christianity	83000	79.1	165	29.1	overweight	120	90	120	90	120	90	normal	91.4	Normal	6.4	0.96	3.55	0.31	3.6	3.2	21-30	</=100000	Non-diabetic	Good	Overweight	Normal	Very High Risk	High risk	Borderline-High Risk	Optimal	Low risk
144	42	Female	Married	Yoruba		laboratory		FMC	masters		Christianity	140000	85	180	23.5	normal	120	70	120	70	120	70	normal	80	Normal	6.86	2.25	4.24	0.37	4.18	2.9	41-50	100001-200000	Non-diabetic	Good	#NULL!	Normal	Very High Risk	Protective	High Risk	Optimal	Low risk
145	28	Male	Single	Nupe		laboratory		FMC	Bachelors		Islam	124000	63	162	24	normal	120	90	120	90	120	90	normal	73	Normal	6.49	2.59	3.35	0.55	4.62	0.7	21-30	100001-200000	Non-diabetic	Good	Normal	Normal	Very High Risk	Protective	Borderline-High Risk	Optimal	Low risk
146	27	Male	Single	Nupe		laboratory		FMC	Diploma		Christianity	49800	77	167.5	27.6	overweight	124	72	124	69	124	71	normal	80.5	Normal	5.04	2.36	2.1	0.57	3.7	0.3	21-30	</=100000	Non-diabetic	Good	Overweight	Normal	Optimal	Protective	Optimal	Optimal	Low risk
147	40	Female	Married	Nupe		laboratory		FMC	Diploma		Islam	35000	68.1	154	28.7	overweight	121	76	123	76	122	75	normal	84	Normal	3.49	2.36	0.68	0.44	4.2	0.1	31-40	</=100000	Non-diabetic	Good	Overweight	Normal	Optimal	Protective	Optimal	Optimal	Low risk
148	30	Male	Single	Nupe		laboratory		FMC	Diploma		Islam	73000	78	177	24.9	normal	110	80	110	80	110	80	normal	85	Normal	6.24	1.94	3.53	0.8	4.32	0.1	21-30	</=100000	Non-diabetic	Good	Normal	Optimal BP	Very High Risk	Protective	Borderline-High Risk	Optimal	Low risk
149	30	Female	Married	Nupe		laboratory		FMC	Bachelors		Islam	250000	58	160	22.6	normal	130	90	130	90	130	90	prehypertension	76	Normal	3.83	2.32	1.26	0.25	2.63	1.3	21-30	200001-300000	Non-diabetic	Fair	Normal	Prehypertension	Optimal	Protective	Optimal	Optimal	Low risk
150	23	Male	Single	Nupe	bassange	laboratory		FMC	Bachelors		Islam	40000	60	167	21.5	normal	110	65	110	65	110	65	optimum	76	Normal	3.75	1.93	0.74	1.08	4.2	4.7	21-30	</=100000	Non-diabetic	Good	Normal	Optimal BP	Optimal	Protective	Optimal	Optimal	Low risk
151	47	Female	Married	Yoruba		laboratory		FMC	Postgraduate diploma		Christianity	150000	78	162	29.7	overweight	145	90	150	70	148	90	hypertension I	99	High	6.51	2.22	3.18	1.11	5.01	0	41-50	100001-200000	Non-diabetic	Good	Overweight	Grade 1 Hypertension	Very High Risk	Protective	Above Optimal	Optimal	Low risk
152	41	Male	Married	#NULL!	ebira	laboratory		FMC	Bachelors		Islam	105000	70.4	177	22.5	normal	105	80	105	80	105	80	normal	83	Normal	4.79	1.68	2.71	0.4	4.12	0.1	41-50	100001-200000	Non-diabetic	Good	Normal	Optimal BP	Optimal	Protective	Above Optimal	Optimal	Low risk
153	41	Female	Married	Nupe		CHEW/CHO		FMC	Diploma		Christianity	80000	100	165	36.8	obesity II	133	78	133	78	133	78	prehypertension	121.92	High	4.82	0.96	3.55	0.31	4.1	20.4	41-50	</=100000	Non-diabetic	Good	Obesity Grade 2	Prehypertension	Optimal	High risk	Borderline-High Risk	Optimal	High risk
154	30	Female	Married	Yoruba		CHEW/CHO		FMC	Diploma		Christianity	70000	68	157	27.58	overweight	110	70	110	70	110	70	normal	80	Normal	6.13	2.15	3.43	0.55	5.2	0.8	21-30	</=100000	Non-diabetic	Good	Overweight	Optimal BP	Borderline-High Risk	Protective	Borderline-High Risk	Optimal	Low risk
155	31	Male	Married	Nupe		CHEW/CHO		FMC	Diploma		Islam	53000	70	169	24.5	normal	115	65	114	69	115	67	normal	79	Normal	6.49	2.59	3.35	0.55	4.62	0.9	31-40	</=100000	Non-diabetic	Good	Normal	Optimal BP	Very High Risk	Protective	Borderline-High Risk	Optimal	Low risk
156	50	Female	Married	Nupe		CHEW/CHO		FMC	Diploma		Islam	140000	87	157	35.3	obesity II	110	70	110	70	110	70	normal	104	High	7.18	3.34	3.71	0.12	4.7	0.4	41-50	100001-200000	Non-diabetic	Good	Obesity Grade 2	Optimal BP	Very High Risk	Protective	Borderline-High Risk	Optimal	Low risk
157	45	Male	Married	Nupe		CHEW/CHO		FMC	Bachelors		Christianity	70000	63	170	21.8	normal	128	77	128	77	128	77	normal	81.3	Normal	5.15	2.24	2.6	0.31	3.7	0.1	41-50	</=100000	Non-diabetic	Good	Normal	Normal	Borderline-High Risk	Protective	Above Optimal	Optimal	Low risk
158	40	Female	Married	Nupe		CHEW/CHO		FMC	Diploma		Islam	80000	65	156	26.7	overweight	100	70	100	70	100	70	normal	80	Normal	3.72	1.72	1.96	0.04	2.5	0.7	31-40	</=100000	Non-diabetic	Good	Overweight	Optimal BP	Optimal	Protective	Optimal	Optimal	Low risk
159	40	Female	Married	Nupe		CHEW/CHO		FMC	Diploma		Islam	100000	78	150	34.7	obesity I	117	78	117	78	117	78	optimal	80	Normal	4.72	2.11	1.79	0.83	3.4	0.2	31-40	</=100000	Non-diabetic	Good	Obesity Grade 1	Optimal BP	Optimal	Protective	Optimal	Optimal	Low risk
160	31	Male	Single	Nupe		CHEW/CHO		FMC	Diploma		Islam	50000	65	171	22.2	normal	120	80	120	80	120	80	normal	88	Normal	7.73	2.51	4.55	0.67	4.6	0.5	31-40	</=100000	Non-diabetic	Good	Normal	Normal	Very High Risk	Protective	High Risk	Optimal	Low risk
161	45	Male	Married	Nupe		CHEW/CHO		FMC	Bachelors		Islam	100000	76	170	26.3	overweight	120	70	120	70	120	70	normal	86	Normal	4.1	1.95	1.01	1.14	3.4	0	41-50	</=100000	Non-diabetic	Good	Overweight	Normal	Optimal	Protective	Optimal	Optimal	Low risk
162	38	Female	Married	Nupe		laboratory		FMC	Diploma		Christianity	70000	81.2	167	29.1	overweight	105	67	105	67	105	67	normal	80	Normal	3.46	1.6	1.49	0.55	2.1	0.5	31-40	</=100000	Non-diabetic	Good	Overweight	Optimal BP	Optimal	Protective	Optimal	Optimal	Low risk
163	47	Female	Married	#NULL!	igala	Nurse		FMC	Diploma		Christianity	250000	76	175	24.8	normal	108	80	108	80	108	80	normal	85	Normal	5.33	1.37	2.19	1.78	5.3	0.4	41-50	200001-300000	Non-diabetic	Good	Normal	Optimal BP	Borderline-High Risk	Beneficial	Optimal	Borderline-High Risk	Low risk
164	55	Female	Married	Nupe		Nurse		FMC	Diploma		Christianity	340000	86	172	29.1	overweight	130	80	140	100	135	90	prehypertension	98	High	5.62	1.6	3.43	0.59	3.2	0.3	51-60	300001-400000	Non-diabetic	Good	Overweight	Prehypertension	Borderline-High Risk	Protective	Borderline-High Risk	Optimal	Low risk
165	40	Female	Married	Yoruba		Nurse		FMC	Diploma		Christianity	146000	78	165	28.7	overweight	110	80	114	83	112	82	normal	99.7	High	5.25	2.89	2.02	0.34	4.25	0	31-40	100001-200000	Non-diabetic	Good	Overweight	Optimal BP	Borderline-High Risk	Protective	Optimal	Optimal	Low risk
166	43	Female	Married	Nupe		Nurse		FMC	Diploma		Christianity	140000	78	152	33.8	obesity I	140	90	130	90	135	90	prehypertension	99	High	4.74	2.07	2.06	0.62	4.27	1.8	41-50	100001-200000	Non-diabetic	Good	Obesity Grade 1	Prehypertension	Optimal	Protective	Optimal	Optimal	Low risk
167	33	Female	Married	Nupe		Nurse		FMC	Diploma		Christianity	104000	120	167	43	obesity III	120	80	110	70	115	75	normal	112	High	4.58	1.24	2.51	0.83	3.86	2.7	31-40	100001-200000	Non-diabetic	Good	Obesity Grade 3	Optimal BP	Optimal	Beneficial	Optimal	Optimal	Low risk
168	24	Female	Single	Igbo		Nurse		FMC	Bachelors		Christianity	100000	86	170	29.8	overweight	110	80	110	80	110	80	normal	95	High	5.37	2.59	2.17	0.61	4.79	0.5	21-30	</=100000	Non-diabetic	Good	Overweight	Optimal BP	Borderline-High Risk	Protective	Optimal	Optimal	Low risk
169	54	Female	Married	Yoruba		Nurse		FMC	Postgraduate diploma		Christianity	74000	90.1	175	29.4	overweight	135	80	135	84	135	82	prehypertension	99.5	High	4.05	2.14	1.64	0.27	3.63	0.2		</=100000	Non-diabetic	Good	Overweight	Prehypertension	Optimal	Protective	Optimal	Optimal	Low risk
170	41	Female	Married	Igbo		Nurse		FMC	Bachelors		Christianity	150000	101.2	170	35	obesity I	130	90	130	90	130	90	prehypertension	101	High	5.4	2.6	2.62	0.18	5.02	0.2	41-50	100001-200000	Non-diabetic	Good	Obesity Grade 2	Prehypertension	Borderline-High Risk	Protective	Above Optimal	Optimal	Low risk
171	34	Female	Married	Nupe		Nurse		FMC	Diploma		Islam	150000	87.5	160	33.9	obesity I	102	70	100	70	100	70	normal	105	High	5.75	1.96	2.86	0.93	4.2	6.1	31-40	100001-200000	Non-diabetic	Good	Obesity Grade 1	Optimal BP	Borderline-High Risk	Protective	Above Optimal	Optimal	Low risk
172	47	Male	Married	Yoruba		Nurse		FMC	Bachelors		Christianity	350000	60	170	20.8	normal	120	80	110	80	115	80	optimum	81.2	Normal	4.12	1.68	1.56	0.88	15	0.4	41-50	300001-400000	Diabetic	Good	Normal	Optimal BP	Optimal	Protective	Optimal	Optimal	Low risk
173	32	Male	Married	Nupe		Nurse		FMC	Diploma		Islam	152000	86	164	31.9	obesity I	150	90	150	90	150	90	hypertension I	100	High	3.67	1.86	0.14	1.67	5.9	0.17	31-40	100001-200000	#NULL!	Good	Obesity Grade 1	Grade 1 Hypertension	#NULL!	#NULL!	#NULL!	#NULL!	Low risk
174	40	Male	Married	Nupe		Nurse		FMC	Postgraduate diploma		Christianity	158000	73	160	28.5	overweight	120	90	120	90	120	90	normal	88	Normal	8.16	1.8	4.75	1.6	4.73	1.7	31-40	100001-200000	Non-diabetic	Fair	Overweight	Normal	Very High Risk	Protective	High Risk	Optimal	Low risk
175	37	Female	Married	Yoruba		Nurse		FMC	Bachelors		Christianity	140000	64	150	28.4	overweight	100	70	100	70	100	70	normal	94	High	4.9	1.65	1.98	1.28	4.2	7.2	31-40	100001-200000	Non-diabetic	Good	Overweight	Optimal BP	Optimal	Protective	Optimal	Optimal	Low risk
176	33	Female	Married	Nupe		Doctor		FMC	Diploma		Islam	150000	81	160	31.6	obesity I	130	70	110	60	120	65	normal	102	High	3.34	2	0.98	0.36	4.8	0.4	31-40	100001-200000	Non-diabetic	Good	Obesity Grade 1	Normal	Optimal	Protective	Optimal	Optimal	Low risk
177	38	Male	Married	Nupe		Nurse		FMC	Diploma		Christianity	150000	105	178	33.1	obesity I	130	75	140	80	135	78	prehypertension	101.6	High	5.74	0.86	0.61	4.27	4.3	2.1	31-40	100001-200000	Non-diabetic	Good	Obesity Grade 1	Prehypertension	Borderline-High Risk	High risk	Optimal	High Risk	Low risk
178	53	Female	Married	#NULL!	jaba	Nurse		FMC	Diploma		Christianity	340000	92	176	29.7	overweight	100	70	100	60	100	65	normal	106.7	High	3.75	1.93	0.74	1.08	4.2	1.3	51-60	300001-400000	Non-diabetic	Good	Overweight	Optimal BP	Optimal	Protective	Optimal	Optimal	Low risk
179	30	Female	Married	Nupe		Nurse		FMC	Diploma		Islam	180000	63	160	24.6	normal	100	60	100	60	100	60	normal	87	Normal	5.75	3.59	1.56	0.61	3.7	0.1	21-30	100001-200000	Non-diabetic	Good	Normal	Optimal BP	Borderline-High Risk	Protective	Optimal	Optimal	Low risk
180	46	Female	Married	Yoruba		Nurse		FMC	Bachelors		Christianity	390000	79	160	30.8	obesity I	110	70	110	70	110	70	normal	98	High	8.59	1.9	5.76	0.92	6.04	2.5	41-50	300001-400000	Impaired Fasting Glucose	Good	Obesity Grade 1	Optimal BP	Very High Risk	Protective	Very High Risk	Optimal	Low risk
181	52	Female	divorced	Yoruba		Nurse		FMC	Postgraduate diploma		Christianity	250000	83	165	30.5	obesity I	110	80	100	80	105	80	normal	102	High	6.37	2.12	4.03	0.21	4.5	2.5	51-60	200001-300000	Non-diabetic	Good	Obesity Grade 1	Optimal BP	Very High Risk	Protective	Borderline-High Risk	Optimal	Low risk
182	43	Female	Married	Nupe		Nurse		FMC	Diploma		Islam	250000	71.8	154.8	30.3	obesity I	132	86	132	89	132	88	prehypertension	95.5	High	5.66	2.86	2.56	0.72	4.44	0	41-50	200001-300000	Non-diabetic	Good	Obesity Grade 1	Prehypertension	Borderline-High Risk	Protective	Above Optimal	Optimal	Low risk
183	30	Female	Single	Nupe		Nurse		FMC	Bachelors		Christianity	124000	54.6	163	20.55	normal	110	58	102	59	106	59	normal	69	Normal	5.64	2.45	2.53	0.66	4.67	0.8	21-30	100001-200000	Non-diabetic	Good	Normal	Optimal BP	Borderline-High Risk	Protective	Optimal	Optimal	Low risk
184	52	Male	Married	Nupe		Nurse		FMC	Bachelors		Islam	152000	72	169	26.4	overweight	120	80	110	70	105	75	normal	103	High	4.96	1.96	2.21	0.79	4.5	0.2	51-60	100001-200000	Non-diabetic	Good	Overweight	Optimal BP	Optimal	Protective	Optimal	Optimal	Low risk
185	35	Female	Married	Nupe		Nurse		FMC	Diploma		Christianity	127000	95.8	170	43	obesity I	121	78	120	78	121	78	prehypertension	105	High	5.92	1.42	2.6	1.9	4.87	0.1	31-40	100001-200000	Non-diabetic	Good	Obesity Grade 3	Normal	Borderline-High Risk	Beneficial	Above Optimal	Borderline-High Risk	Low risk
186	54	Female	widowed	Nupe		Nurse		FMC	masters		Christianity	340000	109	167	38.4	obesity II	120	80	120	80	120	80	normal	104	High	5.69	2.27	1.43	1.57	3.44	1.8	51-60	300001-400000	Non-diabetic	Good	Obesity Grade 2	Normal	Borderline-High Risk	Protective	Optimal	Optimal	Low risk
187	49	Female	Married	Yoruba		Nurse		FMC	Bachelors		Christianity	160000	70.1	161	27.8	overweight	132	90	119	79	126	85	normal	99	High	4.93	2.15	2.15	0.63	3.1	0	41-50	100001-200000	Non-diabetic	Good	Overweight	Normal	Optimal	Protective	Optimal	Optimal	Low risk
188	41	Female	Married	Nupe		Nurse		FMC	Postgraduate diploma		Christianity	100000	68.1	150	30.2	obesity I	100	60	100	60	100	60	normal	91.4	Normal	6.07	2.54	2.82	0.71	3.6	1.9	41-50	</=100000	Non-diabetic	Good	Obesity Grade 1	Optimal BP	Borderline-High Risk	Protective	Above Optimal	Optimal	Low risk
189	45	Female	Married	Nupe		Nurse		FMC	Diploma		Islam	300000	78	165	28.7	overweight	120	90	120	90	120	90	normal	106.8	High	6.22	2.52	2.5	1.21	4.67	0.1	41-50	200001-300000	Non-diabetic	Good	Overweight	Normal	Very High Risk	Protective	Optimal	Optimal	Low risk
190	31	Female	Married	Nupe		Nurse		FMC	Bachelors		Christianity	87000	64	157	25	overweight	110	70	110	70	110	70	normal	95	High	5.81	2.02	0.74	3.05	4.1	0.2	31-40	</=100000	Non-diabetic	Good	Overweight	Optimal BP	Borderline-High Risk	Protective	Optimal	High Risk	Low risk
191	48	Female	Single	#NULL!	taroh	Nurse		FMC	Bachelors		Christianity	250000	91.5	170	32	obesity I	110	70	110	70	110	70	normal	91.4	Normal	5.77	2.76	2.86	0.14	4.58	0.2	41-50	200001-300000	Non-diabetic	Good	Obesity Grade 1	Optimal BP	Borderline-High Risk	Protective	Above Optimal	Optimal	Low risk
192	45	Female	Married	Yoruba		Nurse		FMC	Bachelors		Christianity	250000	72	167	25.8	overweight	130	90	130	90	130	90	prehypertension	95	High	6.5	2.77	2.07	1.66	4.1	0	41-50	200001-300000	Non-diabetic	Good	Overweight	Prehypertension	Very High Risk	Protective	Optimal	Optimal	Low risk
193	32	Male	Married	Nupe		Nurse		FMC	Diploma		Islam	75000	109	174	33	obesity I	120	80	119	80	125	80	normal	122	High	4.25	0.81	2.72	0.72	11.7	0	31-40	</=100000	Diabetic	Good	Obesity Grade 1	Normal	Optimal	High risk	Above Optimal	Optimal	Low risk
194	37	Male	Married	Yoruba		Nurse		FMC	Bachelors		Islam	150000	75	170	25.9	overweight	110	90	120	80	115	85	normal	91	Normal	7.49	1.86	5.17	0.47	4.9	1.5	31-40	100001-200000	Non-diabetic	Good	Overweight	Optimal BP	Very High Risk	Protective	Very High Risk	Optimal	Low risk
195	51	Female	Married	Nupe		Nurse		FMC	Bachelors		Christianity	150000	90	157	36.5	obesity II	110	70	110	70	110	70	normal	105	High	6.32	2.76	1.79	1.77	5.2	0.4	51-60	100001-200000	Non-diabetic	Good	Obesity Grade 2	Optimal BP	Very High Risk	Protective	Optimal	Borderline-High Risk	Low risk
196	51	Female	Married	Nupe		Nurse		FMC	Diploma		Christianity	300000	78	156	32.1	obesity I	130	90	132	90	113	90	prehypertension	100	High	4.52	1.65	1.4	1.48	5.1	0	51-60	200001-300000	Non-diabetic	Good	Obesity Grade 1	Optimal BP	Optimal	Protective	Optimal	Optimal	Low risk
197	31	Male	Married	Nupe		Nurse		FMC	Diploma		Islam	84000	63	181	19.2	normal	120	90	120	90	120	90	normal	77	Normal	5.9	1.66	3.24	1	4.2	0	31-40	</=100000	Non-diabetic	Good	Normal	Normal	Borderline-High Risk	Protective	Above Optimal	Optimal	Low risk
198	48	Male	Married	Nupe		Nurse		FMC	Bachelors		Islam	250000	85	182	25.7	overweight	130	90	130	80	130	85	prehypertension	94	High	3.83	1.37	1.23	1.24	4.6	2.7	41-50	200001-300000	Non-diabetic	Good	Overweight	Prehypertension	Optimal	Beneficial	Optimal	Optimal	Low risk
199	30	Male	Single	Nupe		Nurse		FMC	Bachelors		Christianity	70000	74	179	23.1	normal	120	80	130	90	125	85	normal	80	Normal	4.25	1.25	1.78	1.22	5.7	0.4	21-30	</=100000	Impaired Fasting Glucose	Good	Normal	Normal	Optimal	Beneficial	Optimal	Optimal	Low risk
200	38	Male	Married	Yoruba		Nurse		FMC	Bachelors		Christianity	180000	72	167	25.8	overweight	120	90	120	90	120	90	normal	79	Normal	4.89	2.42	2.06	0.41	4.76	0.9	31-40	100001-200000	Non-diabetic	Good	Overweight	Normal	Optimal	Protective	Optimal	Optimal	Low risk
201	34	Female	Married	Igbo		Nurse		FMC	Diploma		Christianity	50000	74	163	27.9	overweight	110	70	110	70	110	70	optimum	98	High	5.77	2.33	2.39	1.04	5.1	0.7	31-40	</=100000	Non-diabetic	Good	Overweight	Optimal BP	Borderline-High Risk	Protective	Optimal	Optimal	Low risk
202	54	Female	Married	Yoruba		Nurse		FMC	Bachelors		Christianity	300000	56	155	23.3	normal	100	70	100	70	100	70	normal	85	Normal	6.32	2.17	2.78	1.38	6.2	0	51-60	200001-300000	Impaired Fasting Glucose	Good	Normal	Optimal BP	Very High Risk	Protective	Above Optimal	Optimal	Low risk
203	30	Male	Married	Nupe		Nurse		FMC	Diploma		Islam	100000	70	165	25.7	overweight	120	60	120	80	120	80	normal	90	Normal	5.18	1.81	2.23	1.14	2.9	0	21-30	</=100000	Non-diabetic	Good	Overweight	Normal	Borderline-High Risk	Protective	Optimal	Optimal	Low risk
204	45	Female	Married	Nupe		Nurse		FMC	Postgraduate diploma		Christianity	200000	80	157	32.5	obesity I	120	80	120	80	120	80	normal	100	High	4.54	1.2	1.73	1.61	3.4	0.6	41-50	100001-200000	Non-diabetic	Good	Obesity Grade 1	Normal	Optimal	Beneficial	Optimal	Optimal	Low risk
205	47	Male	Married	Nupe		Nurse		FMC	Diploma		Christianity	300000	85	165	31.2	obesity I	120	70	120	70	120	70	normal	100	High	4.51	0.99	2.74	0.78	5	0	41-50	200001-300000	Non-diabetic	Good	Obesity Grade 1	Normal	Optimal	High risk	Above Optimal	Optimal	Low risk
206	30	Female	Married	Nupe		Nurse		FMC	Bachelors		Islam	85000	75	153	32	obesity I	110	70	110	60	110	65	optimum	106.7	High	5.98	2.21	1.94	1.84	3.9	0.4	21-30	</=100000	Non-diabetic	Good	Obesity Grade 1	Optimal BP	Borderline-High Risk	Protective	Optimal	Borderline-High Risk	Low risk
207	41	Female	Married	Nupe		Nurse		FMC	Bachelors		Christianity	168000	90	166	32.7	obesity	110	70	110	70	110	70	normal	98	High	3.7	0.97	1.91	0.81	5.1	0.2	41-50	100001-200000	Non-diabetic	Good	Obesity Grade 1	Optimal BP	Optimal	High risk	Optimal	Optimal	Low risk
208	38	Male	Married	Nupe		Nurse		FMC	Postgraduate diploma		Islam	165000	73	154	30.8	obesity I	120	90	120	80	120	85	normal	98.5	High	5.64	2.45	2.53	0.66	4.67	0.2	31-40	100001-200000	Non-diabetic	Fair	Obesity Grade 1	Normal	Borderline-High Risk	Protective	Optimal	Optimal	Low risk
209	43	Female	Married	Nupe		Nurse		FMC	Diploma		Islam	70000	75.2	162	28.7	overweight	118	84	113	83	115	84	normal	98	High	6.05	2.07	3.49	0.49	4.59	0.4	41-50	</=100000	Non-diabetic	Good	Overweight	Optimal BP	Borderline-High Risk	Protective	Borderline-High Risk	Optimal	Low risk
210	28	Male	Single	Nupe		Nurse		FMC	Diploma		Islam	73000	78	152	33.8	obesity I	140	90	140	90	140	90	hypertension I	88	#NULL!	6.94	1.82	2.95	2.16	4.4	0.2	21-30	</=100000	Non-diabetic	Good	#NULL!	#NULL!	Very High Risk	Protective	Above Optimal	Borderline-High Risk	Low risk
211	42	Female	Married	Nupe		Nurse		FMC	Bachelors		Christianity	160000	62.3	167	22.3	normal	120	80	110	70	115	75	normal	82	Normal	5.85	2.44	2.95	0.45	4.45	0.1	41-50	100001-200000	Non-diabetic	Good	Normal	Optimal BP	Borderline-High Risk	Protective	Above Optimal	Optimal	Low risk
212	43	Female	seperated	Yoruba		Nurse		FMC	Bachelors		Christianity	340000	85	156	34.9	obesity I	110	80	110	80	110	80	normal	101	High	6.11	2.76	2.27	1.08	4.7	0.1	41-50	300001-400000	Non-diabetic	Good	Obesity Grade 1	Optimal BP	Borderline-High Risk	Protective	Optimal	Optimal	Low risk
213	24	Male	Single	Nupe		Nurse		FMC	Diploma		Islam	60000	60	173	20	normal	120	80	110	70	115	75	optimum	70	Normal	3.77	1.66	0.98	1.14	4.5	0.6	21-30	</=100000	Non-diabetic	Good	Normal	Optimal BP	Optimal	Protective	Optimal	Optimal	Low risk
214	29	Male	Single	Nupe		Nurse		FMC	Diploma		Islam	128000	56	175	18.3	normal	110	70	110	70	110	70	normal	71	Normal	5.57	1.49	4.05	0.04	4.6	0.7	21-30	100001-200000	Non-diabetic	Good	Normal	Optimal BP	Borderline-High Risk	Beneficial	Borderline-High Risk	Optimal	Low risk
215	35	Female	Married	Nupe		Nurse		FMC	Bachelors		Christianity	160000	70	150	31.1	obesity I	120	80	120	80	120	80	normal	89	Normal	5.65	2.48	2.37	0.79	3.9	0	31-40	100001-200000	Non-diabetic	Good	Obesity Grade 1	Normal	Borderline-High Risk	Protective	Optimal	Optimal	Low risk
216	29	Male	Single	#NULL!	gbagyi	Nurse		FMC	Bachelors		Islam	105000	76.4	175	24.9	overweight	128	77	120	79	126	78	prehypertension	80	Normal	6.07	1.81	3.88	0.38	3.38	0	21-30	100001-200000	Non-diabetic	Good	Normal	Normal	Borderline-High Risk	Protective	Borderline-High Risk	Optimal	Low risk
217	28	Female	Single	#NULL!	oworo	Nurse		FMC	Bachelors		Christianity	105000	70	164	26	overweight	130	80	130	80	130	80	prehypertension	89	Normal	4.37	2.19	1.12	1.06	3.5	0.3	21-30	100001-200000	Non-diabetic	Good	Overweight	Prehypertension	Optimal	Protective	Optimal	Optimal	Low risk
218	29	Female	Single	Nupe		Nurse		FMC	Bachelors		Islam	108000	52.1	157	21.1	normal	108	65	99	69	105	67	optimum	67.5	Normal	6.62	1.88	4.13	0.61	4.3	0.6	21-30	100001-200000	Non-diabetic	Good	Normal	Optimal BP	Very High Risk	Protective	High Risk	Optimal	Low risk
219	26	Female	Single	#NULL!	edo	laboratory		FMC	Bachelors		Christianity	124000	60	165	22	normal	110	80	110	80	110	80	optimum	71	Normal	5.13	0.42	4.34	0.37	6.1	0.5	21-30	100001-200000	Impaired Fasting Glucose	Good	Normal	Optimal BP	Borderline-High Risk	High risk	High Risk	Optimal	Low risk
220	25	Male	Single	Nupe		Nurse		FMC	Diploma		Islam	107000	78	179	24.3	normal	110	70	120	80	115	75	normal	76.1	Normal	6.11	2.17	3.6	0.35	5	0	21-30	100001-200000	Non-diabetic	Good	Normal	Optimal BP	Borderline-High Risk	Protective	Borderline-High Risk	Optimal	Low risk
221	39	Female	Married	Yoruba		Nurse		FMC	Diploma		Islam	130000	83	156	34.1	obesity I	120	90	120	90	120	90	normal	102	High	7.78	2.32	5.05	0.41	4.2	2.7	31-40	100001-200000	Non-diabetic	Good	Obesity Grade 1	Normal	Very High Risk	Protective	Very High Risk	Optimal	Low risk
222	27	Male	Single	Yoruba		Nurse		FMC	Diploma		Christianity	80000	94	178	29.7	overweight	120	90	120	90	120	90	normal	99	High	6.22	2.28	2.74	0.6	5.2	0.3	21-30	</=100000	Non-diabetic	Good	Overweight	Normal	Very High Risk	Protective	Above Optimal	Optimal	Low risk
223	48	Female	Married	Yoruba		Nurse		FMC	masters		Christianity	300000	58	172	19.6	normal	100	80	100	80	100	80	normal	76	Normal	7.69	3.31	3.75	0.63	4.5	0.6	41-50	200001-300000	Non-diabetic	Good	Normal	Optimal BP	Very High Risk	Protective	Borderline-High Risk	Optimal	Low risk
224	25	Female	Single	Nupe		Nurse		FMC	Diploma		Islam	80000	62	164	23.1	normal	120	70	120	70	120	70	normal	77	Normal	4.12	2.04	1.22	0.86	4	0	21-30	</=100000	Non-diabetic	Good	Normal	Normal	Optimal	Protective	Optimal	Optimal	Low risk
225	26	Male	Single	Nupe		Nurse		FMC	Bachelors		Islam	60000	70	170	24.2	normal	110	80	110	80	110	80	optimum	76	Normal	7.82	1.23	5.37	1.22	5	11	21-30	</=100000	Non-diabetic	Good	Normal	Optimal BP	Very High Risk	Beneficial	Very High Risk	Optimal	Moderate risk
226	27	Male	Single	Yoruba		Nurse		FMC	Bachelors		Christianity	80000	65	170	23.3	normal	110	80	110	80	110	80	optimum	68	Normal	4.56	1.58	2.91	0.07	3.7	0	21-30	</=100000	Non-diabetic	Good	Normal	Optimal BP	Optimal	Protective	Above Optimal	Optimal	Low risk
227	27	Male	Married	Nupe		Nurse		FMC	Bachelors		Islam	80000	67	167	24	normal	120	90	120	90	120	90	normal	81	Normal	3.92	1.78	1.02	1.11	4.24	0	21-30	</=100000	Non-diabetic	Good	Normal	Normal	Optimal	Protective	Optimal	Optimal	Low risk
228	40	Female	Married	#NULL!	igala	Nurse		FMC	Diploma		Christianity	70000	84	157	35.4	obesity II	137	79	131	78	134	79	prehypertension	107	High	7.97	1.52	5.1	1.35	5.5	0	31-40	</=100000	Non-diabetic	Good	Obesity Grade 2	Prehypertension	Very High Risk	Beneficial	Very High Risk	Optimal	Low risk
229	44	Female	Married	#NULL!	afema	Nurse		FMC	masters		Islam	340000	114	167	40.9	obesity III	110	70	100	70	105	70	optimum	108	High	8.31	1.97	4.85	1.5	4.2	0	41-50	300001-400000	Non-diabetic	Good	Obesity Grade 3	Optimal BP	Very High Risk	Protective	High Risk	Optimal	Low risk
230	46	Male	Single	Hausa		Nurse		FMC	Bachelors		Christianity	141000	75	150	33.3	obesity I	150	90	150	90	150	90	hypertension I	100	High	6.99	1.28	3.79	1.93	5.1	0.1	41-50	100001-200000	Non-diabetic	Good	Obesity Grade 1	Grade 1 Hypertension	Very High Risk	Beneficial	Borderline-High Risk	Borderline-High Risk	Low risk
231	43	Male	Married	Nupe		Nurse		FMC	Bachelors		Islam	250000	92	165	33.8	obesity I	130	90	130	90	130	90	prehypertension	101	High	4.27	2.35	1.37	0.55	2.9	0	41-50	200001-300000	Non-diabetic	Good	Obesity Grade 1	Prehypertension	Optimal	Protective	Optimal	Optimal	Low risk
232	38	Female	Married	Nupe		Nurse		FMC	Diploma		Islam	53000	69.4	159.2	27.3	overweight	105	68	104	70	105	69	normal	92.6	Normal	5.98	1.68	2.83	1.46	4.4	1.1	31-40	</=100000	Non-diabetic	Good	Overweight	Optimal BP	Borderline-High Risk	Protective	Above Optimal	Optimal	Low risk
233	42	Male	Married	Yoruba		Nurse		FMC	Bachelors		Christianity	140000	83.3	165	30.5	obesity I	135	85	135	85	135	85	prehypertension	107	High	6.07	1.81	3.88	0.38	3.38	10.6	41-50	100001-200000	Non-diabetic	Good	Obesity Grade 1	Prehypertension	Borderline-High Risk	Protective	Borderline-High Risk	Optimal	Moderate risk
234	44	Female	Married	Nupe		Nurse		FMC	Diploma		Islam	85000	92.4	163	33.8	obesity I	173	118	179	122	176	120	hypertension II	96	High	5.51	1.82	3.18	0.51	4.5	1.2	41-50	</=100000	Non-diabetic	Good	Obesity Grade 1	Grade 2 hypertension	Borderline-High Risk	Protective	Above Optimal	Optimal	Low risk
235	47	Female	Married	Nupe		Nurse		FMC	Diploma		Islam	120000	63	162	24	overweight	130	72	133	74	132	73	prehypertension	86	Normal	4.54	1.2	1.73	1.61	3.4	0.1	41-50	100001-200000	Non-diabetic	Good	Normal	Prehypertension	Optimal	Beneficial	Optimal	Optimal	Low risk
236	43	Female	widowed	Nupe		Nurse		FMC	Bachelors		Islam	172000	33.1	159.2	24.9	overweight	130	80	135	87	133	84	prehypertension	94	High	4.25	1.25	1.78	1.22	5.7	0.4	41-50	100001-200000	Impaired Fasting Glucose	Good	Normal	Prehypertension	Optimal	Beneficial	Optimal	Optimal	Low risk
237	43	Female	Married	Yoruba		Nurse		FMC	Diploma		Islam	135000	125	160.3	48.6	obesity III	110	70	110	70	110	70	normal	132	High	3.83	1.37	1.23	1.24	4.6	0.1	41-50	100001-200000	Non-diabetic	Good	Obesity Grade 3	Optimal BP	Optimal	Beneficial	Optimal	Optimal	Low risk
238	47	Male	Married	Nupe		Nurse		FMC	Diploma		Islam	190000	80	166	29	overweight	158	97	152	96	155	97	hypertension I	96	High	5.9	1.66	3.24	1	4.2	0.4	41-50	100001-200000	Non-diabetic	Good	Overweight	Grade 1 Hypertension	Borderline-High Risk	Protective	Above Optimal	Optimal	Low risk
239	41	Female	Married	Nupe		Nurse		FMC	Diploma		Islam	96000	76.9	160	130	obesity I	160	90	160	90	160	90	hypertension II	95	High	5.57	1.49	4.05	0.04	4.6	0.5	41-50	</=100000	Non-diabetic	Good	Obesity Grade 3	Grade 2 hypertension	Borderline-High Risk	Beneficial	Borderline-High Risk	Optimal	Low risk
240	45	Female	Married	#NULL!	igala	Nurse		FMC	Diploma		Christianity	200000	86.4	170	29.9	overweight	150	90	150	90	100	90	hypertension I	102	High	3.77	1.66	0.98	1.14	4.5	0.2	41-50	100001-200000	Non-diabetic	Good	Overweight	Optimal BP	Optimal	Protective	Optimal	Optimal	Low risk
241	39	Female	seperated	Nupe		Nurse		FMC	masters		Islam	165000	89	171	30.4	obesity I	110	80	120	75	115	78	normal	90	Normal	4.96	2.03	2.12	0.18	5.1	0.4	31-40	100001-200000	Non-diabetic	Good	Obesity Grade 1	Optimal BP	Optimal	Protective	Optimal	Optimal	Low risk
242	46	Male	Married	Yoruba		Nurse		FMC	Bachelors		Islam	400000	90	173	30.1	obesity I	140	100	140	100	140	100	hypertension I	94	High	3.67	1.86	0.14	1.67	5.9	2.2	41-50	300001-400000	Impaired Fasting Glucose	Good	Obesity Grade 1	Grade 1 Hypertension	Optimal	Protective	Optimal	Optimal	Low risk
243	46	Male	Married	Yoruba		Nurse		FMC	Bachelors		Islam	400000	90	173	30.1	obesity I	140	100	140	100	140	100	hypertension I	94	High	3.67	1.86	0.14	1.67	5.9	1.2	41-50	300001-400000	Impaired Fasting Glucose	Good	Obesity Grade 1	Grade 1 Hypertension	Optimal	Protective	Optimal	Optimal	Low risk
244	54	Female	Married	Nupe		Nurse		FMC	Postgraduate diploma		Christianity	300000	80	155	33.3	obesity I	100	70	100	80	100	75	normal	109	High	6.73	2.8	2.58	1.35	5	0.2	51-60	200001-300000	Non-diabetic	Good	Obesity Grade 1	Optimal BP	Very High Risk	Protective	Above Optimal	Optimal	Low risk
245	54	Female	Married	Nupe		Nurse		FMC	Postgraduate diploma		Christianity	200000	80	155	33.3	obesity I	100	70	100	80	100	75	normal	109	High	6.73	2.8	2.58	1.35	5	2	51-60	100001-200000	Non-diabetic	Good	Obesity Grade 1	Optimal BP	Very High Risk	Protective	Above Optimal	Optimal	Low risk
246	52	Female	Married	Nupe		Nurse		FMC	Bachelors		Islam	152000	72	170	26.4	overweight	120	80	110	70	105	75	optimum	103	High	4.96	1.96	2.21	0.79	4.5	0.1	51-60	100001-200000	Non-diabetic	Good	Overweight	Optimal BP	Optimal	Protective	Optimal	Optimal	Low risk
247	36	Female	Single	Nupe		Nurse		FMC	Diploma		Christianity	60000	57	165	20.9	normal	110	80	120	80	115	80	normal	81.3	Normal	6.01	1.6	3.19	1.21	4.7	4.9	31-40	</=100000	Non-diabetic	Good	Normal	Optimal BP	Borderline-High Risk	Protective	Above Optimal	Optimal	Low risk
248	26	Female	Single	Nupe		Nurse		FMC	Diploma		Christianity	60000	57	165	20.9	normal	110	80	120	80	115	80	normal	81.3	Normal	6.01	1.6	3.19	1.21	4.7	0.6	21-30	</=100000	Non-diabetic	Good	Normal	Optimal BP	Borderline-High Risk	Protective	Above Optimal	Optimal	Low risk
249	39	Female	Married	Nupe		Nurse		FMC	Diploma		Islam	130000	111.5	157	45.2	obesity III	140	80	140	80	140	80	hypertension	127.5	High	5.77	2.33	2.39	1.04	5.1	0	31-40	100001-200000	Non-diabetic	Good	Obesity Grade 3	Grade 1 Hypertension	Borderline-High Risk	Protective	Optimal	Optimal	Low risk
250	42	Male	Married	Yoruba		Nurse		FMC	Bachelors		Christianity	200000	72	155	30	obesity I	120	90	120	90	120	90	normal	98	High	8.16	1.8	4.75	1.6	4.73	0.2	41-50	100001-200000	Non-diabetic	Good	Obesity Grade 1	Normal	Very High Risk	Protective	High Risk	Optimal	Low risk
251	35	Female	Single	Nupe		Nurse		FMC	Bachelors		Islam	198000	52	150	22.8	normal	142	80	149	80	146	80	hypertension I	80	Normal	6.02	1.88	4.13	0.61	4.3	0.7	31-40	100001-200000	Non-diabetic	Good	Normal	Grade 1 Hypertension	Borderline-High Risk	Protective	High Risk	Optimal	Low risk
252	38	Male	Married	Yoruba		Nurse		FMC	Bachelors		Christianity	135000	69.9	163	26.3	overweight	115	90	115	90	115	90	normal	69	Normal	3.49	2.36	0.68	0.44	4.2	0.1	31-40	100001-200000	Non-diabetic	Good	Overweight	Optimal BP	Optimal	Protective	Optimal	Optimal	Low risk
253	43	Female	Married	Nupe		Nurse		FMC	Diploma		Islam	149800	78	165	28.7	overweight	120	90	120	90	120	90	normal	106.8	High	5.04	2.36	2.1	0.57	3.5	1.4	41-50	100001-200000	Non-diabetic	Good	Overweight	Normal	Optimal	Protective	Optimal	Optimal	Low risk
254	38	Female	Single	Nupe		Nurse		FMC	Diploma		Islam	135000	55	160	21.5	normal	120	80	110	80	115	80	normal	70	Normal	4.52	1.65	1.4	1.48	5.1	0.4	31-40	100001-200000	Non-diabetic	Good	Normal	Optimal BP	Optimal	Protective	Optimal	Optimal	Low risk
255	34	Female	Single	Nupe		Nurse		FMC	Bachelors		Islam	164000	60	164	22.3	normal	105	76	106	78	110	77	normal	70	Normal	5.66	2.38	2.56	0.72	4.44	6.7	31-40	100001-200000	Non-diabetic	Good	Normal	Optimal BP	Borderline-High Risk	Protective	Above Optimal	Optimal	Low risk
256	53	Male	Married	Nupe		Nurse		FMC	Diploma		Islam	525000	91.3	173	30.5	obesity I	107	71	101	70	104	71	normal	99	Normal	6.08	2.56	3.38	0.14	4.5	0.9	51-60	500001-600000	Non-diabetic	Good	Obesity Grade 1	Optimal BP	Borderline-High Risk	Protective	Borderline-High Risk	Optimal	Low risk
257	30	Male	Single	Nupe		Nurse		FMC	Diploma		Islam	150000	65	171	22.2	normal	120	80	120	80	120	90	normal	77	Normal	6.24	1.92	3.53	0.8	4.32	0	21-30	100001-200000	Non-diabetic	Good	Normal	Normal	Very High Risk	Protective	Borderline-High Risk	Optimal	Low risk
258	44	Male	Married	Nupe		Nurse		FMC	Postgraduate diploma		Islam	250000	75	166	27.2	obesity I	133	96	133	96	133	96	prehypertension	86	Normal	3.83	2.32	1.26	0.25	2.63	0	41-50	200001-300000	Non-diabetic	Good	Overweight	Prehypertension	Optimal	Protective	Optimal	Optimal	Low risk
259	58	Male	Married	Nupe		Nurse		FMC	Bachelors		Islam	300000	90	170	31.1	obesity I	140	90	136	50	138	90	prehypertension	98	High	5.81	1.58	3.07	1.17	4.1	0.5	51-60	200001-300000	Non-diabetic	Good	Obesity Grade 1	Prehypertension	Borderline-High Risk	Protective	Above Optimal	Optimal	Low risk
260	31	Female	Single	Nupe		Nurse		FMC	Diploma		Islam	180000	59	160	23	normal	110	70	110	70	110	70	normal	76	Normal	4.29	2.53	0.89	0.88	4	4.9	31-40	100001-200000	Non-diabetic	Poor	Normal	Optimal BP	Optimal	Protective	Optimal	Optimal	Low risk
261	39	Male	Married	Nupe		Nurse		FMC	Bachelors		Islam	135000	70	165	25.7	overweight	120	80	120	80	120	80	normal	89	Normal	4.25	0.81	2.72	0.72	11.7	1.6	31-40	100001-200000	Diabetic	Good	Overweight	Normal	Optimal	High risk	Above Optimal	Optimal	Low risk
262	39	Male	Married	Nupe		Nurse		FMC	Bachelors		Islam	52000	56	170	19.4	normal	176	117	171	117	174	117	hypertension II	73.5	Normal	4.92	2.27	2.24	0.41	5.1	0	31-40	</=100000	Non-diabetic	Good	Normal	Grade 2 hypertension	Optimal	Protective	Optimal	Optimal	Low risk
263	29	Male	Married	Nupe		Nurse		FMC	Diploma		Islam	42000	56	170	19.4	normal	176	117	171	117	174	117	hypertension II	73.5	Normal	4.92	2.27	2.24	0.41	5.1	0.5	21-30	</=100000	Non-diabetic	Good	Normal	Grade 2 hypertension	Optimal	Protective	Optimal	Optimal	Low risk
264	47	Female	Married	Yoruba		Nurse		FMC	Bachelors		Christianity	170000	100	169	35	obesity II	125	67	125	67	125	67	prehypertension	111.5	High	4.67	3.08	0.59	1	4.62	0	41-50	100001-200000	Non-diabetic	Good	Obesity Grade 2	Normal	Optimal	Protective	Optimal	Optimal	Low risk
265	56	Female	Married	Yoruba		Nurse		FMC	Diploma		Christianity	200000	65.4	177	20.9	normal	120	70	120	70	120	90	normal	82	Normal	7.03	1.39	5.03	0.6	4.5	0.1	51-60	100001-200000	Non-diabetic	Good	Normal	Normal	Very High Risk	Beneficial	Very High Risk	Optimal	Low risk
266	39	Female	Married	Yoruba		Nurse		FMC	Postgraduate diploma		Islam	130000	71	168	25.2	overweight	120	70	120	70	120	70	normal	88	Normal	4.12	1.68	1.56	0.88	15	0.5	31-40	100001-200000	Diabetic	Good	Overweight	Normal	Optimal	Protective	Optimal	Optimal	Low risk
267	41	Female	Married	Yoruba		Nurse		FMC	Diploma		Christianity	155000	100	169	35	obesity II	113	84	113	84	113	84	normal	110	High	6.86	2.25	4.24	0.37	4.18	0	41-50	100001-200000	Non-diabetic	Good	Obesity Grade 2	Optimal BP	Very High Risk	Protective	High Risk	Optimal	Low risk
268	30	Female	Married	Nupe		Nurse		FMC	Bachelors		Christianity	87000	64	157	26	overweight	110	70	110	70	110	70	normal	85	Normal	5.75	1.96	2.86	0.93	4.2	1.8	21-30	</=100000	Non-diabetic	Good	Overweight	Optimal BP	Borderline-High Risk	Protective	Above Optimal	Optimal	Low risk
269	44	Male	Married	Nupe		Nurse		FMC	Bachelors		Islam	100000	76	167	27.3	overweight	120	70	120	80	120	80	normal	80	Normal	5.33	1.37	2.19	1.78	5.3	0.8	41-50	</=100000	Non-diabetic	Good	Overweight	Normal	Borderline-High Risk	Beneficial	Optimal	Borderline-High Risk	Low risk
270	39	Female	Single	Yoruba		Nurse		FMC	Bachelors		Christianity	83000	79.1	165	25.3	overweight	120	90	120	90	120	90	normal	86	Normal	5.25	2.89	2.02	0.34	4.25	2	31-40	</=100000	Non-diabetic	Good	Overweight	Normal	Borderline-High Risk	Protective	Optimal	Optimal	Low risk
271	47	Male	Married	Hausa		Nurse		FMC	Bachelors		Islam	230000	65	168	23	normal	110	68	110	70	110	69	normal	88	Normal	3.34	2	0.98	0.36	4.8	0.2	41-50	200001-300000	Non-diabetic	Good	Normal	Optimal BP	Optimal	Protective	Optimal	Optimal	Low risk
272	48	Female	Married	Nupe		Nurse		FMC	Diploma		Christianity	300000	85.9	163.5	32.1	obesity I	100	70	100	70	100	70	normal	100	High	8.57	1.9	5.76	0.92	6.04	0.5	41-50	200001-300000	Impaired Fasting Glucose	Good	Obesity Grade 1	Optimal BP	Very High Risk	Protective	Very High Risk	Optimal	Low risk
273	52	Female	Single	Igbo		Nurse		FMC	Bachelors		Christianity	300000	86.4	159	34.2	obesity II	110	80	110	80	110	80	normal	102	High	5.57	2.27	2.47	0.83	5.3	0.1	51-60	200001-300000	Non-diabetic	Good	Obesity Grade 1	Optimal BP	Borderline-High Risk	Protective	Optimal	Optimal	Low risk
274	32	Male	Married	#NULL!	esan	Nurse		FMC	Bachelors		Christianity	160000	54.4	166	19.7	normal	108	78	108	79	108	79	normal	74	Normal	5.37	2.59	2.17	0.61	4.79	0.1	31-40	100001-200000	Non-diabetic	Good	Normal	Optimal BP	Borderline-High Risk	Protective	Optimal	Optimal	Low risk
275	30	Female	Single	Yoruba		Nurse		FMC	Bachelors		Islam	270000	72	172	24.3	normal	149	103	149	103	149	103	hypertension I	81	Normal	6.21	2.25	3.34	0.61	4.47	0.4	21-30	200001-300000	Non-diabetic	Good	Normal	Grade 1 Hypertension	Very High Risk	Protective	Borderline-High Risk	Optimal	Low risk
276	56	Female	Married	Nupe		Nurse		FMC	masters		Christianity	310000	100	158	40.1	obesity III	153	100	150	98	152	99	hypertension	100	High	6.37	2.12	4.03	0.21	4.5	0.1	51-60	300001-400000	Non-diabetic	Good	Obesity Grade 3	Grade 1 Hypertension	Very High Risk	Protective	Borderline-High Risk	Optimal	Low risk
277	37	Male	Married	Nupe		Nurse		FMC	Bachelors		Islam	120000	56	170	19.4	normal	176	117	169	111	173	114	hypertension II	73.5	Normal	5.75	3.59	1.56	0.61	3.7	0.8	31-40	100001-200000	Non-diabetic	Good	Normal	Grade 2 hypertension	Borderline-High Risk	Protective	Optimal	Optimal	Low risk
278	43	Male	Married	Yoruba		Nurse		FMC	Diploma		Christianity	160000	58	172	19.6	normal	108	74	107	72	108	73	normal	80	Normal	5.74	0.86	0.61	4.27	4.3	0.7	41-50	100001-200000	Non-diabetic	Good	Normal	Optimal BP	Borderline-High Risk	High risk	Optimal	High Risk	Low risk
279	36	Male	Married	Nupe		Nurse		FMC	Bachelors		Islam	145000	71	168	25.2	overweight	120	70	118	70	119	70	normal	99	High	4.9	1.65	1.98	1.28	4.2	0.6	31-40	100001-200000	Non-diabetic	Good	Overweight	Optimal BP	Optimal	Protective	Optimal	Optimal	Low risk
280	30	Male	Married	Yoruba		Nurse		FMC	Bachelors		Christianity	200000	98.1	173	31.1	obesity I	124	94	128	87	126	91	prehypertension	102	High	5.63	2.2	2.13	1.29	4.41	0.1	21-30	100001-200000	Non-diabetic	Good	Obesity Grade 1	Normal	Borderline-High Risk	Protective	Optimal	Optimal	Low risk
281	36	Male	Single	Igbo		Nurse		FMC	Bachelors		Christianity	157000	60	170	20.2	normal	90	60	91	60	91	60	normal	89	Normal	5.3	1.83	2.75	0.71	4.9	2.3	31-40	100001-200000	Non-diabetic	Good	#NULL!	#NULL!	Borderline-High Risk	Protective	Above Optimal	Optimal	Low risk
282	49	Female	Married	Yoruba		Nurse		FMC	Bachelors		Christianity	170000	100	169	35	obesity II	125	77	125	77	125	77	prehypertension	111.5	High	5.92	1.42	2.6	1.9	4.81	0.5	41-50	100001-200000	Non-diabetic	Good	Obesity Grade 2	Normal	Borderline-High Risk	Beneficial	Above Optimal	Borderline-High Risk	Low risk
283	46	Female	Married	Nupe		Nurse		FMC	Diploma		Christianity	150000	80.6	167	28.9	overweight	128	85	127	85	128	85	prehypertension	99	High	5.09	1.9	0.8	2.39	3.99	1.9	41-50	100001-200000	Non-diabetic	Good	Overweight	Normal	Optimal	Protective	Optimal	High Risk	Low risk
284	46	Male	Married	Nupe		Nurse		FMC	Diploma		Christianity	300000	85	161	32.8	obesity I	120	70	120	70	120	70	normal	97	High	6.32	2.76	1.79	1.77	5.2	1.3	41-50	200001-300000	Non-diabetic	Good	Obesity Grade 1	Normal	Very High Risk	Protective	Optimal	Borderline-High Risk	Low risk
285	32	Male	Single	Nupe		Nurse		FMC	Bachelors		Islam	260000	70	176	22.6	normal	110	70	110	70	110	70	normal	80.5	Normal	5.04	1.78	3.56	0.3	3.8	0	31-40	200001-300000	Non-diabetic	Good	Normal	Optimal BP	Optimal	Protective	Borderline-High Risk	Optimal	Low risk
286	35	Male	Single	Nupe		Nurse		FMC	Diploma		Islam	157000	53	160	20.7	normal	110	70	110	70	110	70	normal	82	Normal	7.49	1.86	5.17	0.47	4.9	0.2	31-40	100001-200000	Non-diabetic	Good	Normal	Optimal BP	Very High Risk	Protective	Very High Risk	Optimal	Low risk
287	39	Female	Married	Nupe		Nurse		FMC	Bachelors		Christianity	140000	90	157	36.5	obesity II	110	70	110	80	110	75	normal	105	High	5.22	1.23	2.77	1.22	3.7	5.5	31-40	100001-200000	Non-diabetic	Good	Obesity Grade 2	Optimal BP	Borderline-High Risk	Beneficial	Above Optimal	Optimal	Low risk
288	34	Male	Married	Nupe		Nurse		FMC	Diploma		Islam	78000	87	167.5	30.8	obesity I	100	80	100	80	100	80	normal	91.4	Normal	5.3	1.83	2.75	0.71	4.9	3.7	31-40	</=100000	Non-diabetic	Good	Obesity Grade 1	Optimal BP	Borderline-High Risk	Protective	Above Optimal	Optimal	Low risk
289	31	Male	Single	Yoruba		Nurse		FMC	masters		Christianity	150000	58	172	19.6	normal	108	74	107	72	108	73	normal	80	Normal	5.74	0.86	0.61	4.27	4.3	0	31-40	100001-200000	Non-diabetic	Good	Normal	Optimal BP	Borderline-High Risk	High risk	Optimal	High Risk	Low risk
290	56	Female	Married	Yoruba		Nurse		FMC	Bachelors		Islam	340000	60	172.7	20.3	normal	130	80	150	80	140	80	hypertension I	80	Normal	6.56	2	2.56	2	4	2	51-60	300001-400000	Non-diabetic	Good	Normal	Grade 1 Hypertension	Very High Risk	Protective	Above Optimal	Borderline-High Risk	Low risk
291	40	Male	Married	Nupe		Nurse		FMC	Diploma		Islam	85000	64	157	26	overweight	120	80	120	80	120	80	normal	90	Normal	6.86	2.25	4.24	0.37	4.18	1.3	31-40	</=100000	Non-diabetic	Fair	Overweight	Normal	Very High Risk	Protective	High Risk	Optimal	Low risk
292	48	Female	Married	Nupe		Nurse		FMC	Diploma		Islam	140000	87	157	28	overweight	110	70	110	70	110	70	normal	104	High	5.62	1.6	3.43	0.59	3.2	0.2	41-50	100001-200000	Non-diabetic	Good	Overweight	Optimal BP	Borderline-High Risk	Protective	Borderline-High Risk	Optimal	Low risk
293	41	Female	Married	Yoruba		Nurse		FMC	Bachelors		Christianity	138000	87	157	28	overweight	110	70	110	70	110	70	normal	104	High	5.62	1.6	3.43	0.59	3.2	0.9	41-50	100001-200000	Non-diabetic	Good	Overweight	Optimal BP	Borderline-High Risk	Protective	Borderline-High Risk	Optimal	Low risk
294	38	Male	Married	Igbo		Nurse		FMC	Diploma		Christianity	138000	87	157	28	overweight	110	70	110	70	110	70	normal	82	Normal	5	1.5	2	1.5	3	0.4	31-40	100001-200000	Non-diabetic	Good	Overweight	Optimal BP	Optimal	Beneficial	Optimal	Optimal	Low risk
295	31	Male	Single	Yoruba		Nurse		FMC	Diploma		Islam	121000	71	168	25.2	overweight	120	70	110	70	115	70	normal	88	Normal	4.9	1.65	1.98	1.28	4.2	0.1	31-40	100001-200000	Non-diabetic	Good	Overweight	Optimal BP	Optimal	Protective	Optimal	Optimal	Low risk
296	51	Male	divorced	Yoruba		Nurse		FMC	Bachelors		Islam	340000	100	180	30.9	obesity I	156	90	156	90	156	90	hypertension I	100	High	4.38	1.24	2.51	0.83	3.86	0.1	51-60	300001-400000	Non-diabetic	Good	Obesity Grade 1	Grade 1 Hypertension	Optimal	Beneficial	Optimal	Optimal	Low risk
297	49	Female	Married	Igbo		Nurse		FMC	Bachelors		Christianity	130000	87	157	28	overweight	110	70	110	70	110	70	normal	98	High	5.62	1.66	3.43	0.59	3.5	0.2	41-50	100001-200000	Non-diabetic	Good	Overweight	Optimal BP	Borderline-High Risk	Protective	Borderline-High Risk	Optimal	Low risk
298	39	Female	Single	Yoruba		Nurse		FMC	Bachelors		Christianity	130000	93.1	173	31.1	obesity I	124	74	128	87	126	91	prehypertension	102	High	5.63	2.2	2.13	1.29	4.41	3	31-40	100001-200000	Non-diabetic	Good	Obesity Grade 1	Normal	Borderline-High Risk	Protective	Optimal	Optimal	Low risk
299	42	Female	Married	Yoruba		Nurse		FMC	Bachelors		Islam	181000	79.1	165	25.3	overweight	120	90	120	90	120	90	normal	86	Normal	5.25	2.89	2.02	0.34	4.25	0	41-50	100001-200000	Non-diabetic	Good	Overweight	Normal	Borderline-High Risk	Protective	Optimal	Optimal	Low risk
300	50	Female	Married	Yoruba		Nurse		FMC	masters		Christianity	250000	58	164.6	21.4	normal	140	80	130	80	135	80	prehypertension	72	Normal	4.74	0.86	0.61	3.27	3.3	0.4	41-50	200001-300000	Non-diabetic	Good	Normal	Prehypertension	Optimal	High risk	Optimal	High Risk	Low risk
301	44	Female	Married	Yoruba		laboratory		FMC	Medical fellowship		Islam	105000	70.4	177	22.5	normal	130	90	130	90	130	90	prehypertension	80	Normal	3.49	0.88	2.03	0.56	4.67	0.1	41-50	100001-200000	Non-diabetic	Good	Normal	Prehypertension	Optimal	High risk	Optimal	Optimal	Low risk
